# Supplementary material for: Causal association of metabolic biomarkers and the risk of esophageal cancer: A 2-sample Mendelian randomization study
Source: Medicine (Baltimore). 2025 Aug 1;104(31):e43295. doi: 10.1097/MD.0000000000043295 (PMC12324000; doi:10.1097/MD.0000000000043295)
Supplement: Supplementary file 1 [file medi-104-e43295-s001.xlsx]

## Sheet: Supplementary Table 1
study_id	reported_trait	initial_sample_size	replication_sample_size	gxe	gxg	snp_count	qualifier	imputed	pooled	study_design_comment	full_pvalue_set	user_requested
GCST90199621	Carnitine levels	8,192 European ancestry individuals	NA	FALSE	FALSE	15427953	NA	TRUE	FALSE	NA	TRUE	NA
GCST90199622	Benzoate levels	7,306 European ancestry individuals	NA	FALSE	FALSE	15395310	NA	TRUE	FALSE	NA	TRUE	NA
GCST90199623	Maltotriose levels	4,641 European ancestry individuals	NA	FALSE	FALSE	15449343	NA	TRUE	FALSE	NA	TRUE	NA
GCST90199624	Hippurate levels	8,260 European ancestry individuals	NA	FALSE	FALSE	15429755	NA	TRUE	FALSE	NA	TRUE	NA
GCST90199625	Methionine sulfoxide levels	8,243 European ancestry individuals	NA	FALSE	FALSE	15430510	NA	TRUE	FALSE	NA	TRUE	NA
GCST90199626	Xanthurenate levels	7,965 European ancestry individuals	NA	FALSE	FALSE	15420239	NA	TRUE	FALSE	NA	TRUE	NA
GCST90199627	N-alpha-acetylornithine levels	5,606 European ancestry individuals	NA	FALSE	FALSE	15291122	NA	TRUE	FALSE	NA	TRUE	NA
GCST90199628	3-methylhistidine levels	8,289 European ancestry individuals	NA	FALSE	FALSE	15431449	NA	TRUE	FALSE	NA	TRUE	NA
GCST90199629	Glycerophosphorylcholine (GPC) levels	8,212 European ancestry individuals	NA	FALSE	FALSE	15430145	NA	TRUE	FALSE	NA	TRUE	NA
GCST90199630	Phenylacetate levels	7,059 European ancestry individuals	NA	FALSE	FALSE	15380443	NA	TRUE	FALSE	NA	TRUE	NA
GCST90199631	3-methyl-2-oxovalerate levels	8,257 European ancestry individuals	NA	FALSE	FALSE	15431455	NA	TRUE	FALSE	NA	TRUE	NA
GCST90199632	Tartarate levels	7,099 European ancestry individuals	NA	FALSE	FALSE	15375807	NA	TRUE	FALSE	NA	TRUE	NA
GCST90199633	Suberate (C8-DC) levels	6,902 European ancestry individuals	NA	FALSE	FALSE	15376900	NA	TRUE	FALSE	NA	TRUE	NA
GCST90199634	5-hydroxylysine levels	8,128 European ancestry individuals	NA	FALSE	FALSE	15426861	NA	TRUE	FALSE	NA	TRUE	NA
GCST90199635	3-phenylpropionate hydrocinnamate levels	7,925 European ancestry individuals	NA	FALSE	FALSE	15416781	NA	TRUE	FALSE	NA	TRUE	NA
GCST90199636	Kynurenine levels	8,244 European ancestry individuals	NA	FALSE	FALSE	15430076	NA	TRUE	FALSE	NA	TRUE	NA
GCST90199637	N-acetylglutamate levels	7,802 European ancestry individuals	NA	FALSE	FALSE	15414233	NA	TRUE	FALSE	NA	TRUE	NA
GCST90199638	Glycerol 3-phosphate levels	8,201 European ancestry individuals	NA	FALSE	FALSE	15427890	NA	TRUE	FALSE	NA	TRUE	NA
GCST90199639	Imidazole lactate levels	8,256 European ancestry individuals	NA	FALSE	FALSE	15429719	NA	TRUE	FALSE	NA	TRUE	NA
GCST90199640	4-guanidinobutanoate levels	8,144 European ancestry individuals	NA	FALSE	FALSE	15428161	NA	TRUE	FALSE	NA	TRUE	NA
GCST90199641	Glucuronate levels	7,988 European ancestry individuals	NA	FALSE	FALSE	15421888	NA	TRUE	FALSE	NA	TRUE	NA
GCST90199642	Ribitol levels	8,128 European ancestry individuals	NA	FALSE	FALSE	15426294	NA	TRUE	FALSE	NA	TRUE	NA
GCST90199643	Glycodeoxycholate levels	6,877 European ancestry individuals	NA	FALSE	FALSE	15372558	NA	TRUE	FALSE	NA	TRUE	NA
GCST90199644	Theobromine levels	8,137 European ancestry individuals	NA	FALSE	FALSE	15426624	NA	TRUE	FALSE	NA	TRUE	NA
GCST90199645	Quinate levels	8,200 European ancestry individuals	NA	FALSE	FALSE	15429107	NA	TRUE	FALSE	NA	TRUE	NA
GCST90199646	Gentisate levels	8,013 European ancestry individuals	NA	FALSE	FALSE	15420848	NA	TRUE	FALSE	NA	TRUE	NA
GCST90199647	Theophylline levels	7,822 European ancestry individuals	NA	FALSE	FALSE	15416920	NA	TRUE	FALSE	NA	TRUE	NA
GCST90199648	1,5-anhydroglucitol (1,5-ag) levels	8,139 European ancestry individuals	NA	FALSE	FALSE	15427754	NA	TRUE	FALSE	NA	TRUE	NA
GCST90199649	1-stearoyl-2-arachidonoyl-GPI (18:0/20:4) levels	8,134 European ancestry individuals	NA	FALSE	FALSE	15425017	NA	TRUE	FALSE	NA	TRUE	NA
GCST90199650	Indolelactate levels	8,233 European ancestry individuals	NA	FALSE	FALSE	15429068	NA	TRUE	FALSE	NA	TRUE	NA
GCST90199651	Docosahexaenoate DHA; 22:6n3 levels	8,279 European ancestry individuals	NA	FALSE	FALSE	15431754	NA	TRUE	FALSE	NA	TRUE	NA
GCST90199652	1-stearoyl-2-oleoyl-GPS (18:0/18:1) levels	8,055 European ancestry individuals	NA	FALSE	FALSE	15422153	NA	TRUE	FALSE	NA	TRUE	NA
GCST90199653	1-myristoyl-2-palmitoyl-gpc (14:0/16:0) levels	8,271 European ancestry individuals	NA	FALSE	FALSE	15431251	NA	TRUE	FALSE	NA	TRUE	NA
GCST90199654	Paraxanthine levels in elite athletes	7,840 European ancestry individuals	NA	FALSE	FALSE	15417811	NA	TRUE	FALSE	NA	TRUE	NA
GCST90199655	4-methyl-2-oxopentanoate levels	8,255 European ancestry individuals	NA	FALSE	FALSE	15430745	NA	TRUE	FALSE	NA	TRUE	NA
GCST90199656	3-indoxyl sulfate levels	8,242 European ancestry individuals	NA	FALSE	FALSE	15430680	NA	TRUE	FALSE	NA	TRUE	NA
GCST90199657	Sphingosine 1-phosphate levels	8,246 European ancestry individuals	NA	FALSE	FALSE	15430743	NA	TRUE	FALSE	NA	TRUE	NA
GCST90199658	Alpha-hydroxyisocaproate levels	8,250 European ancestry individuals	NA	FALSE	FALSE	15430545	NA	TRUE	FALSE	NA	TRUE	NA
GCST90199659	1-stearoyl-GPI (18:0) levels	8,260 European ancestry individuals	NA	FALSE	FALSE	15431436	NA	TRUE	FALSE	NA	TRUE	NA
GCST90199660	1,2-dipalmitoyl-gpc (16:0/16:0) levels	8,264 European ancestry individuals	NA	FALSE	FALSE	15431093	NA	TRUE	FALSE	NA	TRUE	NA
GCST90199661	Maleate levels	8,171 European ancestry individuals	NA	FALSE	FALSE	15427980	NA	TRUE	FALSE	NA	TRUE	NA
GCST90199662	Isovalerate (i5:0) levels	7,862 European ancestry individuals	NA	FALSE	FALSE	15416733	NA	TRUE	FALSE	NA	TRUE	NA
GCST90199663	4-acetylphenol sulfate levels	7,135 European ancestry individuals	NA	FALSE	FALSE	15382806	NA	TRUE	FALSE	NA	TRUE	NA
GCST90199664	Phenyllactate (PLA) levels in elite athletes	8,235 European ancestry individuals	NA	FALSE	FALSE	15430234	NA	TRUE	FALSE	NA	TRUE	NA
GCST90199665	N-acetylaspartate (naa) levels	8,148 European ancestry individuals	NA	FALSE	FALSE	15427932	NA	TRUE	FALSE	NA	TRUE	NA
GCST90199666	Palmitoylcarnitine levels (Metabolon platform)	8,256 European ancestry individuals	NA	FALSE	FALSE	15430703	NA	TRUE	FALSE	NA	TRUE	NA
GCST90199667	Erythritol levels in elite athletes	8,167 European ancestry individuals	NA	FALSE	FALSE	15427701	NA	TRUE	FALSE	NA	TRUE	NA
GCST90199668	Hexanoylcarnitine levels (Biocrates platform)	8,242 European ancestry individuals	NA	FALSE	FALSE	15429420	NA	TRUE	FALSE	NA	TRUE	NA
GCST90199669	Acetylcarnitine levels (Biocrates platform)	8,262 European ancestry individuals	NA	FALSE	FALSE	15430904	NA	TRUE	FALSE	NA	TRUE	NA
GCST90199670	Iminodiacetate (IDA) levels	8,213 European ancestry individuals	NA	FALSE	FALSE	15428972	NA	TRUE	FALSE	NA	TRUE	NA
GCST90199671	Cysteine s-sulfate levels	8,229 European ancestry individuals	NA	FALSE	FALSE	15429338	NA	TRUE	FALSE	NA	TRUE	NA
GCST90199672	Oxalate (ethanedioate) levels	8,181 European ancestry individuals	NA	FALSE	FALSE	15427802	NA	TRUE	FALSE	NA	TRUE	NA
GCST90199673	DHEAS levels	8,228 European ancestry individuals	NA	FALSE	FALSE	15430202	NA	TRUE	FALSE	NA	TRUE	NA
GCST90199674	3-hydroxymyristate levels	8,235 European ancestry individuals	NA	FALSE	FALSE	15430577	NA	TRUE	FALSE	NA	TRUE	NA
GCST90199675	Homoarginine levels	8,265 European ancestry individuals	NA	FALSE	FALSE	15431411	NA	TRUE	FALSE	NA	TRUE	NA
GCST90199676	1-oleoylglycerol (18:1) levels	8,225 European ancestry individuals	NA	FALSE	FALSE	15429515	NA	TRUE	FALSE	NA	TRUE	NA
GCST90199677	3-methyl-2-oxobutyrate levels	8,254 European ancestry individuals	NA	FALSE	FALSE	15430708	NA	TRUE	FALSE	NA	TRUE	NA
GCST90199678	Tartronate (hydroxymalonate) levels	8,125 European ancestry individuals	NA	FALSE	FALSE	15424666	NA	TRUE	FALSE	NA	TRUE	NA
GCST90199679	2,3-dihydroxypyridine levels	6,496 European ancestry individuals	NA	FALSE	FALSE	15348665	NA	TRUE	FALSE	NA	TRUE	NA
GCST90199680	3-hydroxyoctanoate levels	8,182 European ancestry individuals	NA	FALSE	FALSE	15429088	NA	TRUE	FALSE	NA	TRUE	NA
GCST90199681	2-hydroxyoctanoate levels	8,224 European ancestry individuals	NA	FALSE	FALSE	15430073	NA	TRUE	FALSE	NA	TRUE	NA
GCST90199682	Homocitrulline levels	7,998 European ancestry individuals	NA	FALSE	FALSE	15423374	NA	TRUE	FALSE	NA	TRUE	NA
GCST90199683	Indoleacetate levels	8,208 European ancestry individuals	NA	FALSE	FALSE	15429489	NA	TRUE	FALSE	NA	TRUE	NA
GCST90199684	1-linoleoylglycerol (18:2) levels	8,212 European ancestry individuals	NA	FALSE	FALSE	15429326	NA	TRUE	FALSE	NA	TRUE	NA
GCST90199685	2-linoleoylglycerol (18:2) levels	6,378 European ancestry individuals	NA	FALSE	FALSE	15347823	NA	TRUE	FALSE	NA	TRUE	NA
GCST90199686	Indolepropionate levels	8,153 European ancestry individuals	NA	FALSE	FALSE	15426301	NA	TRUE	FALSE	NA	TRUE	NA
GCST90199687	Threonate levels	8,151 European ancestry individuals	NA	FALSE	FALSE	15426652	NA	TRUE	FALSE	NA	TRUE	NA
GCST90199688	N-acetylglycine levels	8,250 European ancestry individuals	NA	FALSE	FALSE	15431220	NA	TRUE	FALSE	NA	TRUE	NA
GCST90199689	Glycolithocholate levels	7,158 European ancestry individuals	NA	FALSE	FALSE	15388423	NA	TRUE	FALSE	NA	TRUE	NA
GCST90199690	EDTA levels	8,239 European ancestry individuals	NA	FALSE	FALSE	15430885	NA	TRUE	FALSE	NA	TRUE	NA
GCST90199691	1-methylhistidine levels	8,226 European ancestry individuals	NA	FALSE	FALSE	15430658	NA	TRUE	FALSE	NA	TRUE	NA
GCST90199692	Citramalate levels	7,125 European ancestry individuals	NA	FALSE	FALSE	15380674	NA	TRUE	FALSE	NA	TRUE	NA
GCST90199693	3-hydroxydecanoate levels	8,239 European ancestry individuals	NA	FALSE	FALSE	15430671	NA	TRUE	FALSE	NA	TRUE	NA
GCST90199694	1,3-dimethylurate levels	7,444 European ancestry individuals	NA	FALSE	FALSE	15400140	NA	TRUE	FALSE	NA	TRUE	NA
GCST90199695	Galactonate levels	7,518 European ancestry individuals	NA	FALSE	FALSE	15401807	NA	TRUE	FALSE	NA	TRUE	NA
GCST90199696	Trigonelline levels	8,272 European ancestry individuals	NA	FALSE	FALSE	15431117	NA	TRUE	FALSE	NA	TRUE	NA
GCST90199697	Dodecanedioate levels	8,240 European ancestry individuals	NA	FALSE	FALSE	15430983	NA	TRUE	FALSE	NA	TRUE	NA
GCST90199698	Isobutyrylcarnitine (c4) levels	8,243 European ancestry individuals	NA	FALSE	FALSE	15430355	NA	TRUE	FALSE	NA	TRUE	NA
GCST90199699	3-methylxanthine levels	8,085 European ancestry individuals	NA	FALSE	FALSE	15424754	NA	TRUE	FALSE	NA	TRUE	NA
GCST90199700	3-hydroxylaurate levels	8,206 European ancestry individuals	NA	FALSE	FALSE	15428790	NA	TRUE	FALSE	NA	TRUE	NA
GCST90199701	Pyridoxate levels	8,089 European ancestry individuals	NA	FALSE	FALSE	15426442	NA	TRUE	FALSE	NA	TRUE	NA
GCST90199702	5-hydroxyhexanoate levels	7,097 European ancestry individuals	NA	FALSE	FALSE	15379885	NA	TRUE	FALSE	NA	TRUE	NA
GCST90199703	Gamma-glutamylvaline levels	8,179 European ancestry individuals	NA	FALSE	FALSE	15427133	NA	TRUE	FALSE	NA	TRUE	NA
GCST90199704	3-hydroxysebacate levels	7,325 European ancestry individuals	NA	FALSE	FALSE	15395259	NA	TRUE	FALSE	NA	TRUE	NA
GCST90199705	Propionylglycine levels	7,311 European ancestry individuals	NA	FALSE	FALSE	15389974	NA	TRUE	FALSE	NA	TRUE	NA
GCST90199706	Butyrylglycine levels	6,044 European ancestry individuals	NA	FALSE	FALSE	15318173	NA	TRUE	FALSE	NA	TRUE	NA
GCST90199707	Pro-hydroxy-pro levels	8,208 European ancestry individuals	NA	FALSE	FALSE	15429393	NA	TRUE	FALSE	NA	TRUE	NA
GCST90199708	Propionylcarnitine (c3) levels	8,273 European ancestry individuals	NA	FALSE	FALSE	15430782	NA	TRUE	FALSE	NA	TRUE	NA
GCST90199709	Adrenate (22:4n6) levels	8,279 European ancestry individuals	NA	FALSE	FALSE	15431484	NA	TRUE	FALSE	NA	TRUE	NA
GCST90199710	Docosatrienoate (22:3n3) levels	6,511 European ancestry individuals	NA	FALSE	FALSE	15351145	NA	TRUE	FALSE	NA	TRUE	NA
GCST90199711	Docosadienoate (22:2n6) levels	8,264 European ancestry individuals	NA	FALSE	FALSE	15431075	NA	TRUE	FALSE	NA	TRUE	NA
GCST90199712	3-carboxy-4-methyl-5-propyl-2-furanpropanoate (cmpf) levels	8,270 European ancestry individuals	NA	FALSE	FALSE	15431473	NA	TRUE	FALSE	NA	TRUE	NA
GCST90199713	Docosapentaenoate n3 DPA; 22:5n3 levels	8,284 European ancestry individuals	NA	FALSE	FALSE	15431726	NA	TRUE	FALSE	NA	TRUE	NA
GCST90199714	3-hydroxy-2-ethylpropionate levels	8,238 European ancestry individuals	NA	FALSE	FALSE	15430961	NA	TRUE	FALSE	NA	TRUE	NA
GCST90199715	Myristoleate (14:1n5) levels	8,255 European ancestry individuals	NA	FALSE	FALSE	15430947	NA	TRUE	FALSE	NA	TRUE	NA
GCST90199716	10-undecenoate (11:1n1) levels	8,243 European ancestry individuals	NA	FALSE	FALSE	15430792	NA	TRUE	FALSE	NA	TRUE	NA
GCST90199717	1-methyl-4-imidazoleacetate levels	8,090 European ancestry individuals	NA	FALSE	FALSE	15426269	NA	TRUE	FALSE	NA	TRUE	NA
GCST90199718	Sebacate (C10-DC) levels	7,926 European ancestry individuals	NA	FALSE	FALSE	15418507	NA	TRUE	FALSE	NA	TRUE	NA
GCST90199719	Tauro-beta-muricholate levels	4,661 European ancestry individuals	NA	FALSE	FALSE	15455462	NA	TRUE	FALSE	NA	TRUE	NA
GCST90199720	Octanoylcarnitine (c8) levels	8,226 European ancestry individuals	NA	FALSE	FALSE	15428886	NA	TRUE	FALSE	NA	TRUE	NA
GCST90199721	Stearidonate (18:4n3) levels	8,240 European ancestry individuals	NA	FALSE	FALSE	15430435	NA	TRUE	FALSE	NA	TRUE	NA
GCST90199722	Decanoylcarnitine (C10) levels	8,225 European ancestry individuals	NA	FALSE	FALSE	15429753	NA	TRUE	FALSE	NA	TRUE	NA
GCST90199723	5-dodecenoate (12:1n7) levels	8,248 European ancestry individuals	NA	FALSE	FALSE	15430644	NA	TRUE	FALSE	NA	TRUE	NA
GCST90199724	N-acetylisoleucine levels	7,223 European ancestry individuals	NA	FALSE	FALSE	15387915	NA	TRUE	FALSE	NA	TRUE	NA
GCST90199725	Campesterol levels	5,300 European ancestry individuals	NA	FALSE	FALSE	15266412	NA	TRUE	FALSE	NA	TRUE	NA
GCST90199726	N-acetylthreonine levels	8,223 European ancestry individuals	NA	FALSE	FALSE	15429508	NA	TRUE	FALSE	NA	TRUE	NA
GCST90199727	1-oleoyl-GPC (18:1) levels	8,257 European ancestry individuals	NA	FALSE	FALSE	15431353	NA	TRUE	FALSE	NA	TRUE	NA
GCST90199728	10-nonadecenoate (19:1n9) levels	8,277 European ancestry individuals	NA	FALSE	FALSE	15431871	NA	TRUE	FALSE	NA	TRUE	NA
GCST90199729	Piperine levels	8,155 European ancestry individuals	NA	FALSE	FALSE	15427074	NA	TRUE	FALSE	NA	TRUE	NA
GCST90199730	Carnitine C14 levels	8,241 European ancestry individuals	NA	FALSE	FALSE	15430473	NA	TRUE	FALSE	NA	TRUE	NA
GCST90199731	10-heptadecenoate (17:1n7) levels	8,282 European ancestry individuals	NA	FALSE	FALSE	15431756	NA	TRUE	FALSE	NA	TRUE	NA
GCST90199732	1-stearoyl-gpc (18:0) levels	8,240 European ancestry individuals	NA	FALSE	FALSE	15430765	NA	TRUE	FALSE	NA	TRUE	NA
GCST90199733	1-palmitoyl-GPC (16:0) levels	8,232 European ancestry individuals	NA	FALSE	FALSE	15430245	NA	TRUE	FALSE	NA	TRUE	NA
GCST90199734	Hyocholate levels	5,782 European ancestry individuals	NA	FALSE	FALSE	15307258	NA	TRUE	FALSE	NA	TRUE	NA
GCST90199735	N-acetylhistidine levels	7,054 European ancestry individuals	NA	FALSE	FALSE	15378724	NA	TRUE	FALSE	NA	TRUE	NA
GCST90199736	Alpha-hydroxyisovalerate levels	8,208 European ancestry individuals	NA	FALSE	FALSE	15429530	NA	TRUE	FALSE	NA	TRUE	NA
GCST90199737	N-acetylproline levels	7,100 European ancestry individuals	NA	FALSE	FALSE	15377687	NA	TRUE	FALSE	NA	TRUE	NA
GCST90199738	Stachydrine levels	8,297 European ancestry individuals	NA	FALSE	FALSE	15432365	NA	TRUE	FALSE	NA	TRUE	NA
GCST90199739	Salicyluric glucuronide levels	5,190 European ancestry individuals	NA	FALSE	FALSE	15246649	NA	TRUE	FALSE	NA	TRUE	NA
GCST90199740	P-cresol sulfate levels	8,183 European ancestry individuals	NA	FALSE	FALSE	15426685	NA	TRUE	FALSE	NA	TRUE	NA
GCST90199741	Gamma-glutamylglycine levels	8,263 European ancestry individuals	NA	FALSE	FALSE	15431301	NA	TRUE	FALSE	NA	TRUE	NA
GCST90199742	1-linoleoyl-gpc (18:2) levels	8,262 European ancestry individuals	NA	FALSE	FALSE	15431252	NA	TRUE	FALSE	NA	TRUE	NA
GCST90199743	Stearoylcarnitine levels	8,133 European ancestry individuals	NA	FALSE	FALSE	15425275	NA	TRUE	FALSE	NA	TRUE	NA
GCST90199744	Eicosenoate (20:1) levels	8,277 European ancestry individuals	NA	FALSE	FALSE	15431781	NA	TRUE	FALSE	NA	TRUE	NA
GCST90199745	Aconitate [cis or trans] levels	8,262 European ancestry individuals	NA	FALSE	FALSE	15431438	NA	TRUE	FALSE	NA	TRUE	NA
GCST90199746	Erythronate levels	8,198 European ancestry individuals	NA	FALSE	FALSE	15430299	NA	TRUE	FALSE	NA	TRUE	NA
GCST90199747	Isovalerylcarnitine (C5) levels	8,266 European ancestry individuals	NA	FALSE	FALSE	15430948	NA	TRUE	FALSE	NA	TRUE	NA
GCST90199748	Linolenate [alpha or gamma; (18:3n3 or 6)] levels	8,257 European ancestry individuals	NA	FALSE	FALSE	15430765	NA	TRUE	FALSE	NA	TRUE	NA
GCST90199749	Gamma-glutamylthreonine levels	8,231 European ancestry individuals	NA	FALSE	FALSE	15429697	NA	TRUE	FALSE	NA	TRUE	NA
GCST90199750	Laurylcarnitine levels	8,241 European ancestry individuals	NA	FALSE	FALSE	15430538	NA	TRUE	FALSE	NA	TRUE	NA
GCST90199751	Gamma-glutamylmethionine levels	8,237 European ancestry individuals	NA	FALSE	FALSE	15430690	NA	TRUE	FALSE	NA	TRUE	NA
GCST90199752	Epiandrosterone sulfate levels	8,174 European ancestry individuals	NA	FALSE	FALSE	15427681	NA	TRUE	FALSE	NA	TRUE	NA
GCST90199753	Gamma-glutamyltryptophan levels	7,902 European ancestry individuals	NA	FALSE	FALSE	15418954	NA	TRUE	FALSE	NA	TRUE	NA
GCST90199754	7-methylxanthine levels	8,019 European ancestry individuals	NA	FALSE	FALSE	15423257	NA	TRUE	FALSE	NA	TRUE	NA
GCST90199755	3,7-dimethylurate levels	6,894 European ancestry individuals	NA	FALSE	FALSE	15365213	NA	TRUE	FALSE	NA	TRUE	NA
GCST90199756	1,7-dimethyluric acid levels	7,950 European ancestry individuals	NA	FALSE	FALSE	15421417	NA	TRUE	FALSE	NA	TRUE	NA
GCST90199757	1,3,7-trimethylurate levels	7,446 European ancestry individuals	NA	FALSE	FALSE	15397812	NA	TRUE	FALSE	NA	TRUE	NA
GCST90199758	N4-acetylcytidine levels	7,425 European ancestry individuals	NA	FALSE	FALSE	15398992	NA	TRUE	FALSE	NA	TRUE	NA
GCST90199759	Indolebutyrate levels	4,423 European ancestry individuals	NA	FALSE	FALSE	15434144	NA	TRUE	FALSE	NA	TRUE	NA
GCST90199760	5-acetylamino-6-amino-3-methyluracil levels	8,006 European ancestry individuals	NA	FALSE	FALSE	15422816	NA	TRUE	FALSE	NA	TRUE	NA
GCST90199761	N1-methylinosine levels	8,147 European ancestry individuals	NA	FALSE	FALSE	15425100	NA	TRUE	FALSE	NA	TRUE	NA
GCST90199762	N6-carbamoylthreonyladenosine levels	8,176 European ancestry individuals	NA	FALSE	FALSE	15429298	NA	TRUE	FALSE	NA	TRUE	NA
GCST90199763	1-methylxanthine levels	7,959 European ancestry individuals	NA	FALSE	FALSE	15419806	NA	TRUE	FALSE	NA	TRUE	NA
GCST90199764	N2,n2-dimethylguanosine levels	8,210 European ancestry individuals	NA	FALSE	FALSE	15429417	NA	TRUE	FALSE	NA	TRUE	NA
GCST90199765	4-hydroxyhippurate levels	8,259 European ancestry individuals	NA	FALSE	FALSE	15431248	NA	TRUE	FALSE	NA	TRUE	NA
GCST90199766	3-(3-amino-3-carboxypropyl)uridine levels	7,679 European ancestry individuals	NA	FALSE	FALSE	15408525	NA	TRUE	FALSE	NA	TRUE	NA
GCST90199767	5,6-dihydrouridine levels	8,210 European ancestry individuals	NA	FALSE	FALSE	15430360	NA	TRUE	FALSE	NA	TRUE	NA
GCST90199768	Phenylacetylglutamine levels	8,251 European ancestry individuals	NA	FALSE	FALSE	15430100	NA	TRUE	FALSE	NA	TRUE	NA
GCST90199769	3-hydroxydodecanedioate levels	7,168 European ancestry individuals	NA	FALSE	FALSE	15386702	NA	TRUE	FALSE	NA	TRUE	NA
GCST90199770	1-arachidonylglycerol (20:4) levels	7,650 European ancestry individuals	NA	FALSE	FALSE	15405138	NA	TRUE	FALSE	NA	TRUE	NA
GCST90199771	7-methylguanine levels	8,239 European ancestry individuals	NA	FALSE	FALSE	15431182	NA	TRUE	FALSE	NA	TRUE	NA
GCST90199772	1-stearoyl-GPE (18:0) levels	8,270 European ancestry individuals	NA	FALSE	FALSE	15431209	NA	TRUE	FALSE	NA	TRUE	NA
GCST90199773	Phenol sulfate levels	8,249 European ancestry individuals	NA	FALSE	FALSE	15431288	NA	TRUE	FALSE	NA	TRUE	NA
GCST90199774	Oleoylcarnitine levels	8,260 European ancestry individuals	NA	FALSE	FALSE	15430785	NA	TRUE	FALSE	NA	TRUE	NA
GCST90199775	Gamma-glutamylisoleucine levels	8,267 European ancestry individuals	NA	FALSE	FALSE	15431848	NA	TRUE	FALSE	NA	TRUE	NA
GCST90199776	Malonylcarnitine levels	5,822 European ancestry individuals	NA	FALSE	FALSE	15307020	NA	TRUE	FALSE	NA	TRUE	NA
GCST90199777	1-palmitoleoyl-GPC (16:1) levels	8,227 European ancestry individuals	NA	FALSE	FALSE	15430107	NA	TRUE	FALSE	NA	TRUE	NA
GCST90199778	N-methyl-2-pyridone-5-carboxamide levels	8,177 European ancestry individuals	NA	FALSE	FALSE	15429353	NA	TRUE	FALSE	NA	TRUE	NA
GCST90199779	Gamma-glutamyl-2-aminobutyrate levels	7,826 European ancestry individuals	NA	FALSE	FALSE	15415623	NA	TRUE	FALSE	NA	TRUE	NA
GCST90199780	1-stearoyl-GPG (18:0) levels	6,806 European ancestry individuals	NA	FALSE	FALSE	15369548	NA	TRUE	FALSE	NA	TRUE	NA
GCST90199781	Hexanoylglycine levels	6,015 European ancestry individuals	NA	FALSE	FALSE	15320808	NA	TRUE	FALSE	NA	TRUE	NA
GCST90199782	Glutamine degradant levels	8,293 European ancestry individuals	NA	FALSE	FALSE	15432089	NA	TRUE	FALSE	NA	TRUE	NA
GCST90199783	5-methyluridine (ribothymidine) levels	8,168 European ancestry individuals	NA	FALSE	FALSE	15425756	NA	TRUE	FALSE	NA	TRUE	NA
GCST90199784	Cysteine-glutathione disulfide levels	7,812 European ancestry individuals	NA	FALSE	FALSE	15412400	NA	TRUE	FALSE	NA	TRUE	NA
GCST90199785	Isovalerylglycine levels	7,100 European ancestry individuals	NA	FALSE	FALSE	15377875	NA	TRUE	FALSE	NA	TRUE	NA
GCST90199786	2-hydroxy-3-methylvalerate levels	8,246 European ancestry individuals	NA	FALSE	FALSE	15430196	NA	TRUE	FALSE	NA	TRUE	NA
GCST90199787	Homostachydrine levels	8,248 European ancestry individuals	NA	FALSE	FALSE	15430710	NA	TRUE	FALSE	NA	TRUE	NA
GCST90199788	1-arachidonoyl-gpc (20:4n6) levels	8,267 European ancestry individuals	NA	FALSE	FALSE	15431209	NA	TRUE	FALSE	NA	TRUE	NA
GCST90199789	2-palmitoyl-GPC (16:0) levels	8,249 European ancestry individuals	NA	FALSE	FALSE	15429100	NA	TRUE	FALSE	NA	TRUE	NA
GCST90199790	2-palmitoleoyl-GPC (16:1) levels	6,697 European ancestry individuals	NA	FALSE	FALSE	15368612	NA	TRUE	FALSE	NA	TRUE	NA
GCST90199791	1-arachidonoyl-GPE (20:4n6) levels	8,270 European ancestry individuals	NA	FALSE	FALSE	15431214	NA	TRUE	FALSE	NA	TRUE	NA
GCST90199792	1-palmitoyl-GPE (16:0) levels	8,276 European ancestry individuals	NA	FALSE	FALSE	15431695	NA	TRUE	FALSE	NA	TRUE	NA
GCST90199793	1-linoleoyl-GPE (18:2) levels	8,279 European ancestry individuals	NA	FALSE	FALSE	15431550	NA	TRUE	FALSE	NA	TRUE	NA
GCST90199794	1-oleoyl-GPE (18:1) levels	8,283 European ancestry individuals	NA	FALSE	FALSE	15431821	NA	TRUE	FALSE	NA	TRUE	NA
GCST90199795	2-hydroxypalmitate levels	8,247 European ancestry individuals	NA	FALSE	FALSE	15429034	NA	TRUE	FALSE	NA	TRUE	NA
GCST90199796	Docosapentaenoate (n6 DPA; 22:5n6) levels	7,540 European ancestry individuals	NA	FALSE	FALSE	15396940	NA	TRUE	FALSE	NA	TRUE	NA
GCST90199797	Gulonate levels	7,731 European ancestry individuals	NA	FALSE	FALSE	15408876	NA	TRUE	FALSE	NA	TRUE	NA
GCST90199798	Isobutyrylglycine levels	7,465 European ancestry individuals	NA	FALSE	FALSE	15394379	NA	TRUE	FALSE	NA	TRUE	NA
GCST90199799	Glutarylcarnitine (c5-dc) levels	8,238 European ancestry individuals	NA	FALSE	FALSE	15430922	NA	TRUE	FALSE	NA	TRUE	NA
GCST90199800	Carnitine C5:1 levels	8,097 European ancestry individuals	NA	FALSE	FALSE	15425180	NA	TRUE	FALSE	NA	TRUE	NA
GCST90199801	Hydroquinone sulfate levels	7,682 European ancestry individuals	NA	FALSE	FALSE	15406574	NA	TRUE	FALSE	NA	TRUE	NA
GCST90199802	Beta-hydroxyisovaleroylcarnitine levels	8,232 European ancestry individuals	NA	FALSE	FALSE	15429018	NA	TRUE	FALSE	NA	TRUE	NA
GCST90199803	Catechol sulfate levels	8,242 European ancestry individuals	NA	FALSE	FALSE	15430757	NA	TRUE	FALSE	NA	TRUE	NA
GCST90199804	7-alpha-hydroxy-3-oxo-4-cholestenoate (7-hoca) levels	8,236 European ancestry individuals	NA	FALSE	FALSE	15429851	NA	TRUE	FALSE	NA	TRUE	NA
GCST90199805	Octadecanedioate levels	8,223 European ancestry individuals	NA	FALSE	FALSE	15429412	NA	TRUE	FALSE	NA	TRUE	NA
GCST90199806	Tetradecanedioate (C14-DC) levels	8,268 European ancestry individuals	NA	FALSE	FALSE	15431625	NA	TRUE	FALSE	NA	TRUE	NA
GCST90199807	Hexadecanedioate (C16-DC) levels	8,260 European ancestry individuals	NA	FALSE	FALSE	15431581	NA	TRUE	FALSE	NA	TRUE	NA
GCST90199808	Glycerophosphoethanolamine levels	8,231 European ancestry individuals	NA	FALSE	FALSE	15430230	NA	TRUE	FALSE	NA	TRUE	NA
GCST90199809	Taurolithocholate 3-sulfate levels	8,124 European ancestry individuals	NA	FALSE	FALSE	15426475	NA	TRUE	FALSE	NA	TRUE	NA
GCST90199810	1-palmitoyl-GPI (16:0) levels	8,246 European ancestry individuals	NA	FALSE	FALSE	15429953	NA	TRUE	FALSE	NA	TRUE	NA
GCST90199811	Glycolithocholate sulfate levels	8,165 European ancestry individuals	NA	FALSE	FALSE	15427926	NA	TRUE	FALSE	NA	TRUE	NA
GCST90199812	3-(3-hydroxyphenyl)propionate levels	7,304 European ancestry individuals	NA	FALSE	FALSE	15393079	NA	TRUE	FALSE	NA	TRUE	NA
GCST90199813	Deoxycarnitine levels	8,271 European ancestry individuals	NA	FALSE	FALSE	15431333	NA	TRUE	FALSE	NA	TRUE	NA
GCST90199814	Alpha-hydroxycaproate levels	5,169 European ancestry individuals	NA	FALSE	FALSE	15254609	NA	TRUE	FALSE	NA	TRUE	NA
GCST90199815	1-ribosyl-imidazoleacetate levels	8,205 European ancestry individuals	NA	FALSE	FALSE	15428278	NA	TRUE	FALSE	NA	TRUE	NA
GCST90199816	3,4-dihydroxybutyrate levels	8,142 European ancestry individuals	NA	FALSE	FALSE	15426237	NA	TRUE	FALSE	NA	TRUE	NA
GCST90199817	Indoleacetylglutamine levels	6,161 European ancestry individuals	NA	FALSE	FALSE	15333169	NA	TRUE	FALSE	NA	TRUE	NA
GCST90199818	Mannitol/sorbitol levels	8,211 European ancestry individuals	NA	FALSE	FALSE	15429432	NA	TRUE	FALSE	NA	TRUE	NA
GCST90199819	Tryptophan betaine levels	8,216 European ancestry individuals	NA	FALSE	FALSE	15429826	NA	TRUE	FALSE	NA	TRUE	NA
GCST90199820	Dihomo-linolenate (20:3n3 or n6) levels	8,273 European ancestry individuals	NA	FALSE	FALSE	15431551	NA	TRUE	FALSE	NA	TRUE	NA
GCST90199821	1-linoleoyl-GPI (18:2) levels	8,268 European ancestry individuals	NA	FALSE	FALSE	15431346	NA	TRUE	FALSE	NA	TRUE	NA
GCST90199822	1-oleoyl-GPI (18:1) levels	8,252 European ancestry individuals	NA	FALSE	FALSE	15430412	NA	TRUE	FALSE	NA	TRUE	NA
GCST90199823	O-cresol sulfate levels	7,315 European ancestry individuals	NA	FALSE	FALSE	15394885	NA	TRUE	FALSE	NA	TRUE	NA
GCST90199824	4-vinylphenol sulfate levels	8,280 European ancestry individuals	NA	FALSE	FALSE	15431687	NA	TRUE	FALSE	NA	TRUE	NA
GCST90199825	Pyrraline levels	7,920 European ancestry individuals	NA	FALSE	FALSE	15418168	NA	TRUE	FALSE	NA	TRUE	NA
GCST90199826	N6-acetyllysine levels	8,242 European ancestry individuals	NA	FALSE	FALSE	15430891	NA	TRUE	FALSE	NA	TRUE	NA
GCST90199827	Thymol sulfate levels	8,063 European ancestry individuals	NA	FALSE	FALSE	15425707	NA	TRUE	FALSE	NA	TRUE	NA
GCST90199828	N-acetylserine levels	8,217 European ancestry individuals	NA	FALSE	FALSE	15429926	NA	TRUE	FALSE	NA	TRUE	NA
GCST90199829	3-methyladipate levels	6,958 European ancestry individuals	NA	FALSE	FALSE	15370715	NA	TRUE	FALSE	NA	TRUE	NA
GCST90199830	4-ethylphenylsulfate levels	8,139 European ancestry individuals	NA	FALSE	FALSE	15426298	NA	TRUE	FALSE	NA	TRUE	NA
GCST90199831	1-stearoyl-2-oleoyl-GPE (18:0/18:1) levels	8,273 European ancestry individuals	NA	FALSE	FALSE	15430613	NA	TRUE	FALSE	NA	TRUE	NA
GCST90199832	Dimethylarginine (sdma + adma) levels	8,233 European ancestry individuals	NA	FALSE	FALSE	15430885	NA	TRUE	FALSE	NA	TRUE	NA
GCST90199833	Hexanoylglutamine levels	8,128 European ancestry individuals	NA	FALSE	FALSE	15425917	NA	TRUE	FALSE	NA	TRUE	NA
GCST90199834	Gamma-glutamylalanine levels	7,518 European ancestry individuals	NA	FALSE	FALSE	15403446	NA	TRUE	FALSE	NA	TRUE	NA
GCST90199835	5alpha-androstan-3beta,17beta-diol disulfate levels	8,199 European ancestry individuals	NA	FALSE	FALSE	15429186	NA	TRUE	FALSE	NA	TRUE	NA
GCST90199836	N-methylproline levels	8,299 European ancestry individuals	NA	FALSE	FALSE	15432359	NA	TRUE	FALSE	NA	TRUE	NA
GCST90199837	Carotenoid levels (cryptoxanthin)	8,226 European ancestry individuals	NA	FALSE	FALSE	15430545	NA	TRUE	FALSE	NA	TRUE	NA
GCST90199838	5alpha-pregnan-3beta,20alpha-diol disulfate levels	8,130 European ancestry individuals	NA	FALSE	FALSE	15426253	NA	TRUE	FALSE	NA	TRUE	NA
GCST90199839	Taurocholenate sulfate levels	8,249 European ancestry individuals	NA	FALSE	FALSE	15430558	NA	TRUE	FALSE	NA	TRUE	NA
GCST90199840	Pregnenediol disulfate (C21H34O8S2) levels	8,245 European ancestry individuals	NA	FALSE	FALSE	15430325	NA	TRUE	FALSE	NA	TRUE	NA
GCST90199841	Glycocholenate sulfate levels	8,250 European ancestry individuals	NA	FALSE	FALSE	15431008	NA	TRUE	FALSE	NA	TRUE	NA
GCST90199842	Androstenediol (3beta,17beta) disulfate (1) levels	8,222 European ancestry individuals	NA	FALSE	FALSE	15429865	NA	TRUE	FALSE	NA	TRUE	NA
GCST90199843	Chiro-inositol levels	4,429 European ancestry individuals	NA	FALSE	FALSE	15438875	NA	TRUE	FALSE	NA	TRUE	NA
GCST90199844	1-palmitoyl-2-linoleoyl-GPE (16:0/18:2) levels	8,266 European ancestry individuals	NA	FALSE	FALSE	15431047	NA	TRUE	FALSE	NA	TRUE	NA
GCST90199845	Sphinganine-1-phosphate levels	8,126 European ancestry individuals	NA	FALSE	FALSE	15426841	NA	TRUE	FALSE	NA	TRUE	NA
GCST90199846	Glycosyl-N-stearoyl-sphingosine (d18:1/18:0) levels	8,233 European ancestry individuals	NA	FALSE	FALSE	15430876	NA	TRUE	FALSE	NA	TRUE	NA
GCST90199847	4-allylphenol sulfate levels	8,240 European ancestry individuals	NA	FALSE	FALSE	15430706	NA	TRUE	FALSE	NA	TRUE	NA
GCST90199848	Succinylcarnitine levels	8,212 European ancestry individuals	NA	FALSE	FALSE	15429213	NA	TRUE	FALSE	NA	TRUE	NA
GCST90199849	21-hydroxypregnenolone disulfate levels	8,132 European ancestry individuals	NA	FALSE	FALSE	15427123	NA	TRUE	FALSE	NA	TRUE	NA
GCST90199850	5alpha-androstan-3alpha,17alpha-diol monosulfate levels	5,524 European ancestry individuals	NA	FALSE	FALSE	15287918	NA	TRUE	FALSE	NA	TRUE	NA
GCST90199851	Androstenediol (3beta,17beta) disulfate (2) levels	8,205 European ancestry individuals	NA	FALSE	FALSE	15429506	NA	TRUE	FALSE	NA	TRUE	NA
GCST90199852	5alpha-androstan-3beta,17alpha-diol disulfate levels	7,103 European ancestry individuals	NA	FALSE	FALSE	15382959	NA	TRUE	FALSE	NA	TRUE	NA
GCST90199853	5alpha-pregnan-3beta,20beta-diol monosulfate (1) levels	7,772 European ancestry individuals	NA	FALSE	FALSE	15411349	NA	TRUE	FALSE	NA	TRUE	NA
GCST90199854	5alpha-pregnan-3beta,20alpha-diol monosulfate (2) levels	8,028 European ancestry individuals	NA	FALSE	FALSE	15421968	NA	TRUE	FALSE	NA	TRUE	NA
GCST90199855	5alpha-androstan-3beta,17beta-diol monosulfate (2) levels	7,066 European ancestry individuals	NA	FALSE	FALSE	15381870	NA	TRUE	FALSE	NA	TRUE	NA
GCST90199856	Androstenediol (3alpha, 17alpha) monosulfate (3) levels	8,192 European ancestry individuals	NA	FALSE	FALSE	15427785	NA	TRUE	FALSE	NA	TRUE	NA
GCST90199857	5alpha-pregnan-diol disulfate levels	4,110 European ancestry individuals	NA	FALSE	FALSE	15414471	NA	TRUE	FALSE	NA	TRUE	NA
GCST90199858	5alpha-androstan-3alpha,17beta-diol monosulfate (1) levels	7,608 European ancestry individuals	NA	FALSE	FALSE	15403280	NA	TRUE	FALSE	NA	TRUE	NA
GCST90199859	5alpha-androstan-3alpha,17beta-diol disulfate levels	5,082 European ancestry individuals	NA	FALSE	FALSE	15262122	NA	TRUE	FALSE	NA	TRUE	NA
GCST90199860	Andro steroid monosulfate C19H28O6S (1) levels	7,415 European ancestry individuals	NA	FALSE	FALSE	15400078	NA	TRUE	FALSE	NA	TRUE	NA
GCST90199861	Pregnenediol sulfate (C21H34O5S) levels	8,260 European ancestry individuals	NA	FALSE	FALSE	15431064	NA	TRUE	FALSE	NA	TRUE	NA
GCST90199862	4-hydroxycoumarin levels	6,944 European ancestry individuals	NA	FALSE	FALSE	15374017	NA	TRUE	FALSE	NA	TRUE	NA
GCST90199863	16a-hydroxy DHEA 3-sulfate levels	8,236 European ancestry individuals	NA	FALSE	FALSE	15430452	NA	TRUE	FALSE	NA	TRUE	NA
GCST90199864	Gamma-CEHC levels	8,258 European ancestry individuals	NA	FALSE	FALSE	15431258	NA	TRUE	FALSE	NA	TRUE	NA
GCST90199865	2-hydroxyglutarate levels	7,769 European ancestry individuals	NA	FALSE	FALSE	15410641	NA	TRUE	FALSE	NA	TRUE	NA
GCST90199866	N-acetyl-beta-alanine levels	8,231 European ancestry individuals	NA	FALSE	FALSE	15429802	NA	TRUE	FALSE	NA	TRUE	NA
GCST90199867	Tridecenedioate (C13:1-DC) levels	8,231 European ancestry individuals	NA	FALSE	FALSE	15430032	NA	TRUE	FALSE	NA	TRUE	NA
GCST90199868	N-acetyl-3-methylhistidine levels	7,018 European ancestry individuals	NA	FALSE	FALSE	15375592	NA	TRUE	FALSE	NA	TRUE	NA
GCST90199869	2-hydroxyhippurate levels	8,241 European ancestry individuals	NA	FALSE	FALSE	15430548	NA	TRUE	FALSE	NA	TRUE	NA
GCST90199870	4-cholesten-3-one levels	6,990 European ancestry individuals	NA	FALSE	FALSE	15371286	NA	TRUE	FALSE	NA	TRUE	NA
GCST90199871	Androstenediol (3beta,17beta) monosulfate (2) levels	7,811 European ancestry individuals	NA	FALSE	FALSE	15413054	NA	TRUE	FALSE	NA	TRUE	NA
GCST90199872	Androstenediol (3beta,17beta) monosulfate (1) levels	8,229 European ancestry individuals	NA	FALSE	FALSE	15430268	NA	TRUE	FALSE	NA	TRUE	NA
GCST90199873	Pregnenolone sulfate levels	7,772 European ancestry individuals	NA	FALSE	FALSE	15413931	NA	TRUE	FALSE	NA	TRUE	NA
GCST90199874	S-methylmethionine levels	6,674 European ancestry individuals	NA	FALSE	FALSE	15364965	NA	TRUE	FALSE	NA	TRUE	NA
GCST90199875	13-HODE + 9-HODE levels	8,207 European ancestry individuals	NA	FALSE	FALSE	15428910	NA	TRUE	FALSE	NA	TRUE	NA
GCST90199876	Palmitoyl sphingomyelin (d18:1/16:0) levels	8,269 European ancestry individuals	NA	FALSE	FALSE	15431031	NA	TRUE	FALSE	NA	TRUE	NA
GCST90199877	Indole-3-carboxylate levels	4,989 European ancestry individuals	NA	FALSE	FALSE	15470849	NA	TRUE	FALSE	NA	TRUE	NA
GCST90199878	Sphingomyelin (d18:1/18:1, d18:2/18:0) levels	8,267 European ancestry individuals	NA	FALSE	FALSE	15431499	NA	TRUE	FALSE	NA	TRUE	NA
GCST90199879	Ergothioneine levels	8,210 European ancestry individuals	NA	FALSE	FALSE	15429529	NA	TRUE	FALSE	NA	TRUE	NA
GCST90199880	Cis-4-decenoylcarnitine (C10:1) levels	8,239 European ancestry individuals	NA	FALSE	FALSE	15429223	NA	TRUE	FALSE	NA	TRUE	NA
GCST90199881	5-(galactosylhydroxy)-L-lysine levels	6,898 European ancestry individuals	NA	FALSE	FALSE	15373827	NA	TRUE	FALSE	NA	TRUE	NA
GCST90199882	2s,3R-dihydroxybutyrate levels	8,252 European ancestry individuals	NA	FALSE	FALSE	15430874	NA	TRUE	FALSE	NA	TRUE	NA
GCST90199883	Cysteinylglycine disulfide levels	8,216 European ancestry individuals	NA	FALSE	FALSE	15430163	NA	TRUE	FALSE	NA	TRUE	NA
GCST90199884	2,3-dihydroxyisovalerate levels	8,268 European ancestry individuals	NA	FALSE	FALSE	15431341	NA	TRUE	FALSE	NA	TRUE	NA
GCST90199885	Alpha-ketoglutaramate levels	8,210 European ancestry individuals	NA	FALSE	FALSE	15428556	NA	TRUE	FALSE	NA	TRUE	NA
GCST90199886	3-methylglutaconate levels	8,197 European ancestry individuals	NA	FALSE	FALSE	15429664	NA	TRUE	FALSE	NA	TRUE	NA
GCST90199887	(16 or 17)-methylstearate (a19:0 or i19:0) levels	8,239 European ancestry individuals	NA	FALSE	FALSE	15429669	NA	TRUE	FALSE	NA	TRUE	NA
GCST90199888	Cinnamoylglycine levels	7,824 European ancestry individuals	NA	FALSE	FALSE	15412918	NA	TRUE	FALSE	NA	TRUE	NA
GCST90199889	2R,3R-dihydroxybutyrate levels	8,223 European ancestry individuals	NA	FALSE	FALSE	15428972	NA	TRUE	FALSE	NA	TRUE	NA
GCST90199890	4-hydroxyglutamate levels	7,226 European ancestry individuals	NA	FALSE	FALSE	15386294	NA	TRUE	FALSE	NA	TRUE	NA
GCST90199891	S-methylcysteine levels	8,239 European ancestry individuals	NA	FALSE	FALSE	15430622	NA	TRUE	FALSE	NA	TRUE	NA
GCST90199892	Isoursodeoxycholate levels	8,234 European ancestry individuals	NA	FALSE	FALSE	15429765	NA	TRUE	FALSE	NA	TRUE	NA
GCST90199893	Cis-4-decenoate (10:1n6) levels	8,173 European ancestry individuals	NA	FALSE	FALSE	15425854	NA	TRUE	FALSE	NA	TRUE	NA
GCST90199894	4-oxo-retinoic acid levels	7,514 European ancestry individuals	NA	FALSE	FALSE	15398514	NA	TRUE	FALSE	NA	TRUE	NA
GCST90199895	1-lignoceroyl-GPC (24:0) levels	8,208 European ancestry individuals	NA	FALSE	FALSE	15429351	NA	TRUE	FALSE	NA	TRUE	NA
GCST90199896	Sulfate levels	8,230 European ancestry individuals	NA	FALSE	FALSE	15430459	NA	TRUE	FALSE	NA	TRUE	NA
GCST90199897	4-hydroxy-2-oxoglutaric acid levels	7,919 European ancestry individuals	NA	FALSE	FALSE	15419695	NA	TRUE	FALSE	NA	TRUE	NA
GCST90199898	Glycoursodeoxycholate levels	8,252 European ancestry individuals	NA	FALSE	FALSE	15431087	NA	TRUE	FALSE	NA	TRUE	NA
GCST90199899	1-(1-enyl-palmitoyl)-GPC (p-16:0) levels	8,170 European ancestry individuals	NA	FALSE	FALSE	15428441	NA	TRUE	FALSE	NA	TRUE	NA
GCST90199900	Argininate levels	8,226 European ancestry individuals	NA	FALSE	FALSE	15429013	NA	TRUE	FALSE	NA	TRUE	NA
GCST90199901	1-methyl-5-imidazoleacetate levels	8,171 European ancestry individuals	NA	FALSE	FALSE	15427541	NA	TRUE	FALSE	NA	TRUE	NA
GCST90199902	Hydantoin-5-propionate levels	8,164 European ancestry individuals	NA	FALSE	FALSE	15427189	NA	TRUE	FALSE	NA	TRUE	NA
GCST90199903	2-oxoarginine levels	8,223 European ancestry individuals	NA	FALSE	FALSE	15429542	NA	TRUE	FALSE	NA	TRUE	NA
GCST90199904	Pantoate levels	7,662 European ancestry individuals	NA	FALSE	FALSE	15405454	NA	TRUE	FALSE	NA	TRUE	NA
GCST90199905	Formiminoglutamate levels	8,175 European ancestry individuals	NA	FALSE	FALSE	15429104	NA	TRUE	FALSE	NA	TRUE	NA
GCST90199906	1-(1-enyl-palmitoyl)-GPE (p-16:0) levels	8,227 European ancestry individuals	NA	FALSE	FALSE	15429960	NA	TRUE	FALSE	NA	TRUE	NA
GCST90199907	S-methylcysteine sulfoxide levels	8,255 European ancestry individuals	NA	FALSE	FALSE	15431132	NA	TRUE	FALSE	NA	TRUE	NA
GCST90199908	2-o-methylascorbic acid levels	8,219 European ancestry individuals	NA	FALSE	FALSE	15429532	NA	TRUE	FALSE	NA	TRUE	NA
GCST90199909	Eicosanedioate (C20-DC) levels	8,258 European ancestry individuals	NA	FALSE	FALSE	15431658	NA	TRUE	FALSE	NA	TRUE	NA
GCST90199910	1-(1-enyl-stearoyl)-GPE (p-18:0) levels	8,249 European ancestry individuals	NA	FALSE	FALSE	15430683	NA	TRUE	FALSE	NA	TRUE	NA
GCST90199911	Beta-citrylglutamate levels	8,226 European ancestry individuals	NA	FALSE	FALSE	15428418	NA	TRUE	FALSE	NA	TRUE	NA
GCST90199912	N-oleoyltaurine levels	7,375 European ancestry individuals	NA	FALSE	FALSE	15399662	NA	TRUE	FALSE	NA	TRUE	NA
GCST90199913	Docosadioate (C22-DC) levels	8,225 European ancestry individuals	NA	FALSE	FALSE	15430526	NA	TRUE	FALSE	NA	TRUE	NA
GCST90199914	Oleoyl-linoleoyl-glycerol (18:1/18:2) [2] levels	8,069 European ancestry individuals	NA	FALSE	FALSE	15421754	NA	TRUE	FALSE	NA	TRUE	NA
GCST90199915	Imidazole propionate levels	7,776 European ancestry individuals	NA	FALSE	FALSE	15411851	NA	TRUE	FALSE	NA	TRUE	NA
GCST90199916	Carnitine C18:2 levels	8,268 European ancestry individuals	NA	FALSE	FALSE	15431421	NA	TRUE	FALSE	NA	TRUE	NA
GCST90199917	Pregnanediol-3-glucuronide levels	7,905 European ancestry individuals	NA	FALSE	FALSE	15417781	NA	TRUE	FALSE	NA	TRUE	NA
GCST90199918	Carboxyethyl-gaba levels	8,090 European ancestry individuals	NA	FALSE	FALSE	15425127	NA	TRUE	FALSE	NA	TRUE	NA
GCST90199919	Alliin levels	6,517 European ancestry individuals	NA	FALSE	FALSE	15353233	NA	TRUE	FALSE	NA	TRUE	NA
GCST90199920	Trimethylamine n-oxide levels	8,218 European ancestry individuals	NA	FALSE	FALSE	15430398	NA	TRUE	FALSE	NA	TRUE	NA
GCST90199921	Dihydroferulate levels	6,398 European ancestry individuals	NA	FALSE	FALSE	15341969	NA	TRUE	FALSE	NA	TRUE	NA
GCST90199922	Prolylglycine levels	7,907 European ancestry individuals	NA	FALSE	FALSE	15418917	NA	TRUE	FALSE	NA	TRUE	NA
GCST90199923	N-palmitoylglycine levels	8,236 European ancestry individuals	NA	FALSE	FALSE	15428633	NA	TRUE	FALSE	NA	TRUE	NA
GCST90199924	N-methyltaurine levels	5,440 European ancestry individuals	NA	FALSE	FALSE	15275322	NA	TRUE	FALSE	NA	TRUE	NA
GCST90199925	Succinimide levels	5,865 European ancestry individuals	NA	FALSE	FALSE	15305762	NA	TRUE	FALSE	NA	TRUE	NA
GCST90199926	N-acetylcarnosine levels	8,233 European ancestry individuals	NA	FALSE	FALSE	15430258	NA	TRUE	FALSE	NA	TRUE	NA
GCST90199927	Histidine betaine (hercynine) levels	7,518 European ancestry individuals	NA	FALSE	FALSE	15401295	NA	TRUE	FALSE	NA	TRUE	NA
GCST90199928	2-stearoyl-GPE (18:0) levels	8,073 European ancestry individuals	NA	FALSE	FALSE	15425599	NA	TRUE	FALSE	NA	TRUE	NA
GCST90199929	Margaroylcarnitine (C17) levels	8,112 European ancestry individuals	NA	FALSE	FALSE	15424671	NA	TRUE	FALSE	NA	TRUE	NA
GCST90199930	(R)-3-hydroxybutyrylcarnitine levels	7,787 European ancestry individuals	NA	FALSE	FALSE	15412386	NA	TRUE	FALSE	NA	TRUE	NA
GCST90199931	Lanthionine levels	7,760 European ancestry individuals	NA	FALSE	FALSE	15411249	NA	TRUE	FALSE	NA	TRUE	NA
GCST90199932	Mannonate levels	8,166 European ancestry individuals	NA	FALSE	FALSE	15426658	NA	TRUE	FALSE	NA	TRUE	NA
GCST90199933	3b-hydroxy-5-cholenoic acid levels	6,846 European ancestry individuals	NA	FALSE	FALSE	15371635	NA	TRUE	FALSE	NA	TRUE	NA
GCST90199934	2-hydroxydecanoate levels	8,267 European ancestry individuals	NA	FALSE	FALSE	15431674	NA	TRUE	FALSE	NA	TRUE	NA
GCST90199935	Glycohyocholate levels	7,095 European ancestry individuals	NA	FALSE	FALSE	15388247	NA	TRUE	FALSE	NA	TRUE	NA
GCST90199936	3-methyl catechol sulfate (2) levels	6,320 European ancestry individuals	NA	FALSE	FALSE	15330990	NA	TRUE	FALSE	NA	TRUE	NA
GCST90199937	2-aminooctanoate levels	8,178 European ancestry individuals	NA	FALSE	FALSE	15428576	NA	TRUE	FALSE	NA	TRUE	NA
GCST90199938	3-methyl catechol sulfate (1) levels	8,233 European ancestry individuals	NA	FALSE	FALSE	15428063	NA	TRUE	FALSE	NA	TRUE	NA
GCST90199939	4-methylcatechol sulfate levels	8,229 European ancestry individuals	NA	FALSE	FALSE	15429970	NA	TRUE	FALSE	NA	TRUE	NA
GCST90199940	Guaiacol sulfate levels	8,262 European ancestry individuals	NA	FALSE	FALSE	15431355	NA	TRUE	FALSE	NA	TRUE	NA
GCST90199941	Gamma-CEHC glucuronide levels	6,305 European ancestry individuals	NA	FALSE	FALSE	15336085	NA	TRUE	FALSE	NA	TRUE	NA
GCST90199942	Dimethyl sulfone levels	7,905 European ancestry individuals	NA	FALSE	FALSE	15417516	NA	TRUE	FALSE	NA	TRUE	NA
GCST90199943	2-piperidinone levels	8,225 European ancestry individuals	NA	FALSE	FALSE	15429002	NA	TRUE	FALSE	NA	TRUE	NA
GCST90199944	Indolin-2-one levels	7,027 European ancestry individuals	NA	FALSE	FALSE	15380453	NA	TRUE	FALSE	NA	TRUE	NA
GCST90199945	Sphingomyelin (d18:1/14:0, d16:1/16:0) levels	8,254 European ancestry individuals	NA	FALSE	FALSE	15430478	NA	TRUE	FALSE	NA	TRUE	NA
GCST90199946	3-acetylphenol sulfate levels	6,897 European ancestry individuals	NA	FALSE	FALSE	15375123	NA	TRUE	FALSE	NA	TRUE	NA
GCST90199947	Sphingomyelin (d18:2/16:0, d18:1/16:1) levels	8,272 European ancestry individuals	NA	FALSE	FALSE	15431683	NA	TRUE	FALSE	NA	TRUE	NA
GCST90199948	S-allylcysteine levels	6,857 European ancestry individuals	NA	FALSE	FALSE	15375281	NA	TRUE	FALSE	NA	TRUE	NA
GCST90199949	6-oxopiperidine-2-carboxylate levels	8,032 European ancestry individuals	NA	FALSE	FALSE	15421411	NA	TRUE	FALSE	NA	TRUE	NA
GCST90199950	2-aminophenol sulfate levels	8,264 European ancestry individuals	NA	FALSE	FALSE	15430816	NA	TRUE	FALSE	NA	TRUE	NA
GCST90199951	N-acetylalliin levels	5,432 European ancestry individuals	NA	FALSE	FALSE	15277052	NA	TRUE	FALSE	NA	TRUE	NA
GCST90199952	2-aminoheptanoate levels	8,238 European ancestry individuals	NA	FALSE	FALSE	15431100	NA	TRUE	FALSE	NA	TRUE	NA
GCST90199953	3-methoxytyramine sulfate levels	5,419 European ancestry individuals	NA	FALSE	FALSE	15273345	NA	TRUE	FALSE	NA	TRUE	NA
GCST90199954	N2,N5-diacetylornithine levels	7,596 European ancestry individuals	NA	FALSE	FALSE	15404884	NA	TRUE	FALSE	NA	TRUE	NA
GCST90199955	Ferulic acid 4-sulfate levels	7,332 European ancestry individuals	NA	FALSE	FALSE	15394111	NA	TRUE	FALSE	NA	TRUE	NA
GCST90199956	1H-indole-7-acetic acid levels	5,986 European ancestry individuals	NA	FALSE	FALSE	15307250	NA	TRUE	FALSE	NA	TRUE	NA
GCST90199957	3-(3-hydroxyphenyl)propionate sulfate levels	5,773 European ancestry individuals	NA	FALSE	FALSE	15309763	NA	TRUE	FALSE	NA	TRUE	NA
GCST90199958	1-linolenoyl-GPC (18:3) levels	8,261 European ancestry individuals	NA	FALSE	FALSE	15431054	NA	TRUE	FALSE	NA	TRUE	NA
GCST90199959	O-sulfo-l-tyrosine levels	8,229 European ancestry individuals	NA	FALSE	FALSE	15430195	NA	TRUE	FALSE	NA	TRUE	NA
GCST90199960	N-formylanthranilic acid levels	7,534 European ancestry individuals	NA	FALSE	FALSE	15399447	NA	TRUE	FALSE	NA	TRUE	NA
GCST90199961	Methionine sulfone levels	8,254 European ancestry individuals	NA	FALSE	FALSE	15431252	NA	TRUE	FALSE	NA	TRUE	NA
GCST90199962	Acisoga levels	7,489 European ancestry individuals	NA	FALSE	FALSE	15404915	NA	TRUE	FALSE	NA	TRUE	NA
GCST90199963	17alpha-hydroxypregnanolone glucuronide levels	5,582 European ancestry individuals	NA	FALSE	FALSE	15290772	NA	TRUE	FALSE	NA	TRUE	NA
GCST90199964	Etiocholanolone glucuronide levels	7,821 European ancestry individuals	NA	FALSE	FALSE	15414026	NA	TRUE	FALSE	NA	TRUE	NA
GCST90199965	Fructosyllysine levels	8,238 European ancestry individuals	NA	FALSE	FALSE	15431064	NA	TRUE	FALSE	NA	TRUE	NA
GCST90199966	1-(1-enyl-oleoyl)-GPE (p-18:1) levels	8,157 European ancestry individuals	NA	FALSE	FALSE	15427549	NA	TRUE	FALSE	NA	TRUE	NA
GCST90199967	N-acetyltaurine levels	8,160 European ancestry individuals	NA	FALSE	FALSE	15427429	NA	TRUE	FALSE	NA	TRUE	NA
GCST90199968	1-palmitoyl-GPG (16:0) levels	7,708 European ancestry individuals	NA	FALSE	FALSE	15409398	NA	TRUE	FALSE	NA	TRUE	NA
GCST90199969	1-oleoyl-GPG (18:1) levels	6,990 European ancestry individuals	NA	FALSE	FALSE	15375966	NA	TRUE	FALSE	NA	TRUE	NA
GCST90199970	Octadecenedioylcarnitine (C18:1-DC) levels	8,245 European ancestry individuals	NA	FALSE	FALSE	15430827	NA	TRUE	FALSE	NA	TRUE	NA
GCST90199971	3-methylglutarylcarnitine (2) levels	8,220 European ancestry individuals	NA	FALSE	FALSE	15430292	NA	TRUE	FALSE	NA	TRUE	NA
GCST90199972	Sphingomyelin (d18:1/24:1, d18:2/24:0) levels	8,267 European ancestry individuals	NA	FALSE	FALSE	15431708	NA	TRUE	FALSE	NA	TRUE	NA
GCST90199973	Methyl glucopyranoside (alpha + beta) levels	7,973 European ancestry individuals	NA	FALSE	FALSE	15418296	NA	TRUE	FALSE	NA	TRUE	NA
GCST90199974	9-hydroxystearate levels	7,474 European ancestry individuals	NA	FALSE	FALSE	15401244	NA	TRUE	FALSE	NA	TRUE	NA
GCST90199975	Sphingomyelin (d18:2/14:0, d18:1/14:1) levels	8,278 European ancestry individuals	NA	FALSE	FALSE	15430038	NA	TRUE	FALSE	NA	TRUE	NA
GCST90199976	1-dihomo-linolenylglycerol (20:3) levels	6,470 European ancestry individuals	NA	FALSE	FALSE	15353404	NA	TRUE	FALSE	NA	TRUE	NA
GCST90199977	4-hydroxychlorothalonil levels	8,216 European ancestry individuals	NA	FALSE	FALSE	15430251	NA	TRUE	FALSE	NA	TRUE	NA
GCST90199978	Vanillactate levels	7,935 European ancestry individuals	NA	FALSE	FALSE	15419383	NA	TRUE	FALSE	NA	TRUE	NA
GCST90199979	Carnitine C14:1 levels	8,257 European ancestry individuals	NA	FALSE	FALSE	15431078	NA	TRUE	FALSE	NA	TRUE	NA
GCST90199980	N-formylphenylalanine levels	7,229 European ancestry individuals	NA	FALSE	FALSE	15387736	NA	TRUE	FALSE	NA	TRUE	NA
GCST90199981	2-acetamidophenol sulfate levels	6,984 European ancestry individuals	NA	FALSE	FALSE	15377656	NA	TRUE	FALSE	NA	TRUE	NA
GCST90199982	4-vinylguaiacol sulfate levels	7,592 European ancestry individuals	NA	FALSE	FALSE	15405634	NA	TRUE	FALSE	NA	TRUE	NA
GCST90199983	5alpha-androstan-3alpha,17beta-diol monosulfate (2) levels	5,920 European ancestry individuals	NA	FALSE	FALSE	15317561	NA	TRUE	FALSE	NA	TRUE	NA
GCST90199984	Vanillic alcohol sulfate levels	5,076 European ancestry individuals	NA	FALSE	FALSE	15243539	NA	TRUE	FALSE	NA	TRUE	NA
GCST90199985	Methyl-4-hydroxybenzoate sulfate levels	8,285 European ancestry individuals	NA	FALSE	FALSE	15431843	NA	TRUE	FALSE	NA	TRUE	NA
GCST90199986	Eugenol sulfate levels	7,063 European ancestry individuals	NA	FALSE	FALSE	15381589	NA	TRUE	FALSE	NA	TRUE	NA
GCST90199987	2-methoxyresorcinol sulfate levels	5,897 European ancestry individuals	NA	FALSE	FALSE	15304257	NA	TRUE	FALSE	NA	TRUE	NA
GCST90199988	Tyramine O-sulfate levels	7,254 European ancestry individuals	NA	FALSE	FALSE	15392599	NA	TRUE	FALSE	NA	TRUE	NA
GCST90199989	4-methylguaiacol sulfate levels	7,141 European ancestry individuals	NA	FALSE	FALSE	15383146	NA	TRUE	FALSE	NA	TRUE	NA
GCST90199990	3-hydroxypyridine sulfate levels	8,270 European ancestry individuals	NA	FALSE	FALSE	15429916	NA	TRUE	FALSE	NA	TRUE	NA
GCST90199991	Arabonate/xylonate levels	8,211 European ancestry individuals	NA	FALSE	FALSE	15428906	NA	TRUE	FALSE	NA	TRUE	NA
GCST90199992	Octadecanedioylcarnitine (C18-DC) levels	8,049 European ancestry individuals	NA	FALSE	FALSE	15419517	NA	TRUE	FALSE	NA	TRUE	NA
GCST90199993	Phenylacetylcarnitine levels	8,127 European ancestry individuals	NA	FALSE	FALSE	15427459	NA	TRUE	FALSE	NA	TRUE	NA
GCST90199994	Ethylparaben sulfate levels	6,408 European ancestry individuals	NA	FALSE	FALSE	15351954	NA	TRUE	FALSE	NA	TRUE	NA
GCST90199995	Sphingomyelin (d18:1/20:2, d18:2/20:1, d16:1/22:2) levels	8,124 European ancestry individuals	NA	FALSE	FALSE	15424003	NA	TRUE	FALSE	NA	TRUE	NA
GCST90199996	Sphingomyelin (d18:1/20:1, d18:2/20:0) levels	8,255 European ancestry individuals	NA	FALSE	FALSE	15430900	NA	TRUE	FALSE	NA	TRUE	NA
GCST90199997	Behenoyl sphingomyelin (d18:1/22:0) levels	8,260 European ancestry individuals	NA	FALSE	FALSE	15431366	NA	TRUE	FALSE	NA	TRUE	NA
GCST90199998	Propyl 4-hydroxybenzoate sulfate levels	7,855 European ancestry individuals	NA	FALSE	FALSE	15416003	NA	TRUE	FALSE	NA	TRUE	NA
GCST90199999	4-methoxyphenol sulfate levels	7,500 European ancestry individuals	NA	FALSE	FALSE	15396109	NA	TRUE	FALSE	NA	TRUE	NA
GCST90200000	Umbelliferone sulfate levels	5,598 European ancestry individuals	NA	FALSE	FALSE	15287543	NA	TRUE	FALSE	NA	TRUE	NA
GCST90200001	Sphingomyelin (d18:1/20:0, d16:1/22:0) levels	8,257 European ancestry individuals	NA	FALSE	FALSE	15431025	NA	TRUE	FALSE	NA	TRUE	NA
GCST90200002	6-hydroxyindole sulfate levels	8,229 European ancestry individuals	NA	FALSE	FALSE	15430483	NA	TRUE	FALSE	NA	TRUE	NA
GCST90200003	P-cresol glucuronide levels	7,969 European ancestry individuals	NA	FALSE	FALSE	15418417	NA	TRUE	FALSE	NA	TRUE	NA
GCST90200004	N-carbamoylalanine levels	7,315 European ancestry individuals	NA	FALSE	FALSE	15394286	NA	TRUE	FALSE	NA	TRUE	NA
GCST90200005	Citraconate/glutaconate levels	8,263 European ancestry individuals	NA	FALSE	FALSE	15431001	NA	TRUE	FALSE	NA	TRUE	NA
GCST90200006	1,2,3-benzenetriol sulfate (2) levels	7,484 European ancestry individuals	NA	FALSE	FALSE	15402971	NA	TRUE	FALSE	NA	TRUE	NA
GCST90200007	3-methoxycatechol sulfate (2) levels	7,286 European ancestry individuals	NA	FALSE	FALSE	15388009	NA	TRUE	FALSE	NA	TRUE	NA
GCST90200008	C-glycosyltryptophan levels	8,204 European ancestry individuals	NA	FALSE	FALSE	15429210	NA	TRUE	FALSE	NA	TRUE	NA
GCST90200009	3-methoxycatechol sulfate (1) levels	8,194 European ancestry individuals	NA	FALSE	FALSE	15428582	NA	TRUE	FALSE	NA	TRUE	NA
GCST90200010	Sphingomyelin (d18:1/22:1, d18:2/22:0, d16:1/24:1) levels	8,246 European ancestry individuals	NA	FALSE	FALSE	15430938	NA	TRUE	FALSE	NA	TRUE	NA
GCST90200011	Arabitol/xylitol levels	8,219 European ancestry individuals	NA	FALSE	FALSE	15430375	NA	TRUE	FALSE	NA	TRUE	NA
GCST90200012	3-hydroxyhexanoate levels	8,268 European ancestry individuals	NA	FALSE	FALSE	15431449	NA	TRUE	FALSE	NA	TRUE	NA
GCST90200013	Sphingomyelin (d18:1/22:2, d18:2/22:1, d16:1/24:2) levels	8,267 European ancestry individuals	NA	FALSE	FALSE	15429958	NA	TRUE	FALSE	NA	TRUE	NA
GCST90200014	3beta-hydroxy-5-cholestenoate levels	8,259 European ancestry individuals	NA	FALSE	FALSE	15430844	NA	TRUE	FALSE	NA	TRUE	NA
GCST90200015	N-acetylkynurenine (2) levels	6,193 European ancestry individuals	NA	FALSE	FALSE	15336781	NA	TRUE	FALSE	NA	TRUE	NA
GCST90200016	Dopamine 4-sulfate levels	6,888 European ancestry individuals	NA	FALSE	FALSE	15369218	NA	TRUE	FALSE	NA	TRUE	NA
GCST90200017	Sphingomyelin (d17:1/16:0, d18:1/15:0, d16:1/17:0) levels	8,261 European ancestry individuals	NA	FALSE	FALSE	15431258	NA	TRUE	FALSE	NA	TRUE	NA
GCST90200018	Adipoylcarnitine (C6-DC) levels	8,216 European ancestry individuals	NA	FALSE	FALSE	15429676	NA	TRUE	FALSE	NA	TRUE	NA
GCST90200019	Dopamine 3-o-sulfate levels	8,252 European ancestry individuals	NA	FALSE	FALSE	15430594	NA	TRUE	FALSE	NA	TRUE	NA
GCST90200020	Lignoceroyl sphingomyelin (d18:1/24:0) levels	8,250 European ancestry individuals	NA	FALSE	FALSE	15430515	NA	TRUE	FALSE	NA	TRUE	NA
GCST90200021	N-acetylglucosamine/n-acetylgalactosamine levels	7,940 European ancestry individuals	NA	FALSE	FALSE	15418535	NA	TRUE	FALSE	NA	TRUE	NA
GCST90200022	Glycochenodeoxycholate 3-sulfate levels	8,123 European ancestry individuals	NA	FALSE	FALSE	15426716	NA	TRUE	FALSE	NA	TRUE	NA
GCST90200023	Trans 3,4-methyleneheptanoate levels	7,104 European ancestry individuals	NA	FALSE	FALSE	15377766	NA	TRUE	FALSE	NA	TRUE	NA
GCST90200024	Taurodeoxycholic acid 3-sulfate levels	7,333 European ancestry individuals	NA	FALSE	FALSE	15392995	NA	TRUE	FALSE	NA	TRUE	NA
GCST90200025	Phenol glucuronide levels	4,466 European ancestry individuals	NA	FALSE	FALSE	15440006	NA	TRUE	FALSE	NA	TRUE	NA
GCST90200026	Glycodeoxycholate 3-sulfate levels	8,066 European ancestry individuals	NA	FALSE	FALSE	15424550	NA	TRUE	FALSE	NA	TRUE	NA
GCST90200027	4-hydroxyphenylacetoylcarnitine levels	7,523 European ancestry individuals	NA	FALSE	FALSE	15401033	NA	TRUE	FALSE	NA	TRUE	NA
GCST90200028	1-stearoyl-2-oleoyl-gpc (18:0/18:1) levels	8,257 European ancestry individuals	NA	FALSE	FALSE	15431210	NA	TRUE	FALSE	NA	TRUE	NA
GCST90200029	Linoleoyl ethanolamide levels	7,214 European ancestry individuals	NA	FALSE	FALSE	15387034	NA	TRUE	FALSE	NA	TRUE	NA
GCST90200030	1,2-dilinoleoyl-GPC (18:2/18:2) levels	8,227 European ancestry individuals	NA	FALSE	FALSE	15429706	NA	TRUE	FALSE	NA	TRUE	NA
GCST90200031	Nonanoylcarnitine (C9) levels	7,669 European ancestry individuals	NA	FALSE	FALSE	15404847	NA	TRUE	FALSE	NA	TRUE	NA
GCST90200032	2-hydroxybutyrate/2-hydroxyisobutyrate levels	8,215 European ancestry individuals	NA	FALSE	FALSE	15429552	NA	TRUE	FALSE	NA	TRUE	NA
GCST90200033	Sphingomyelin (d18:2/23:0, d18:1/23:1, d17:1/24:1) levels	8,272 European ancestry individuals	NA	FALSE	FALSE	15431560	NA	TRUE	FALSE	NA	TRUE	NA
GCST90200034	Tricosanoyl sphingomyelin (d18:1/23:0) levels	8,257 European ancestry individuals	NA	FALSE	FALSE	15431194	NA	TRUE	FALSE	NA	TRUE	NA
GCST90200035	Palmitoyl dihydrosphingomyelin (d18:0/16:0) levels	8,269 European ancestry individuals	NA	FALSE	FALSE	15431483	NA	TRUE	FALSE	NA	TRUE	NA
GCST90200036	1-palmitoleoylglycerol (16:1) levels	6,432 European ancestry individuals	NA	FALSE	FALSE	15349947	NA	TRUE	FALSE	NA	TRUE	NA
GCST90200037	1-stearoyl-2-linoleoyl-gpc (18:0/18:2) levels	8,231 European ancestry individuals	NA	FALSE	FALSE	15430318	NA	TRUE	FALSE	NA	TRUE	NA
GCST90200038	1-palmitoyl-2-palmitoleoyl-gpc (16:0/16:1) levels	8,276 European ancestry individuals	NA	FALSE	FALSE	15431403	NA	TRUE	FALSE	NA	TRUE	NA
GCST90200039	1-stearoyl-2-linoleoyl-GPE (18:0/18:2) levels	8,241 European ancestry individuals	NA	FALSE	FALSE	15429878	NA	TRUE	FALSE	NA	TRUE	NA
GCST90200040	Sphingomyelin (d18:2/24:1, d18:1/24:2) levels	8,273 European ancestry individuals	NA	FALSE	FALSE	15431628	NA	TRUE	FALSE	NA	TRUE	NA
GCST90200041	1-palmitoyl-2-stearoyl-gpc (16:0/18:0) levels	8,271 European ancestry individuals	NA	FALSE	FALSE	15431169	NA	TRUE	FALSE	NA	TRUE	NA
GCST90200042	Oleate/vaccenate (18:1) levels	8,230 European ancestry individuals	NA	FALSE	FALSE	15430410	NA	TRUE	FALSE	NA	TRUE	NA
GCST90200043	1-palmitoyl-2-docosahexaenoyl-gpc (16:0/22:6) levels	8,256 European ancestry individuals	NA	FALSE	FALSE	15431316	NA	TRUE	FALSE	NA	TRUE	NA
GCST90200044	1-(1-enyl-stearoyl)-2-oleoyl-GPE (p-18:0/18:1) levels	8,258 European ancestry individuals	NA	FALSE	FALSE	15430076	NA	TRUE	FALSE	NA	TRUE	NA
GCST90200045	1-stearoyl-2-arachidonoyl-GPE (18:0/20:4) levels	8,259 European ancestry individuals	NA	FALSE	FALSE	15431025	NA	TRUE	FALSE	NA	TRUE	NA
GCST90200046	1-stearoyl-2-docosahexaenoyl-gpc (18:0/22:6) levels	8,257 European ancestry individuals	NA	FALSE	FALSE	15431524	NA	TRUE	FALSE	NA	TRUE	NA
GCST90200047	Sphingomyelin (d18:1/17:0, d17:1/18:0, d19:1/16:0) levels	8,252 European ancestry individuals	NA	FALSE	FALSE	15430376	NA	TRUE	FALSE	NA	TRUE	NA
GCST90200048	1-(1-enyl-palmitoyl)-2-arachidonoyl-GPE (p-16:0/20:4) levels	8,262 European ancestry individuals	NA	FALSE	FALSE	15431453	NA	TRUE	FALSE	NA	TRUE	NA
GCST90200049	Myristoyl dihydrosphingomyelin (d18:0/14:0) levels	8,254 European ancestry individuals	NA	FALSE	FALSE	15429009	NA	TRUE	FALSE	NA	TRUE	NA
GCST90200050	5-hydroxyindole sulfate levels	6,163 European ancestry individuals	NA	FALSE	FALSE	15329137	NA	TRUE	FALSE	NA	TRUE	NA
GCST90200051	1-palmitoyl-2-dihomo-linolenoyl-GPC (16:0/20:3n3 or 6) levels	8,230 European ancestry individuals	NA	FALSE	FALSE	15430256	NA	TRUE	FALSE	NA	TRUE	NA
GCST90200052	1-(1-enyl-palmitoyl)-2-arachidonoyl-gpc (p-16:0/20:4) levels	8,251 European ancestry individuals	NA	FALSE	FALSE	15430672	NA	TRUE	FALSE	NA	TRUE	NA
GCST90200053	Sphingomyelin (d18:1/21:0, d17:1/22:0, d16:1/23:0) levels	8,242 European ancestry individuals	NA	FALSE	FALSE	15430595	NA	TRUE	FALSE	NA	TRUE	NA
GCST90200054	1-palmitoyl-2-arachidonoyl-GPE (16:0/20:4) levels	8,257 European ancestry individuals	NA	FALSE	FALSE	15431122	NA	TRUE	FALSE	NA	TRUE	NA
GCST90200055	Lactosyl-N-palmitoyl-sphingosine (d18:1/16:0) levels	8,266 European ancestry individuals	NA	FALSE	FALSE	15430303	NA	TRUE	FALSE	NA	TRUE	NA
GCST90200056	Sphingomyelin (d18:0/18:0, d19:0/17:0) levels	8,274 European ancestry individuals	NA	FALSE	FALSE	15431292	NA	TRUE	FALSE	NA	TRUE	NA
GCST90200057	1-(1-enyl-palmitoyl)-2-oleoyl-gpc (p-16:0/18:1) levels	8,222 European ancestry individuals	NA	FALSE	FALSE	15428569	NA	TRUE	FALSE	NA	TRUE	NA
GCST90200058	1-(1-enyl-stearoyl)-2-arachidonoyl-GPE (p-18:0/20:4) levels	8,254 European ancestry individuals	NA	FALSE	FALSE	15430980	NA	TRUE	FALSE	NA	TRUE	NA
GCST90200059	Behenoyl dihydrosphingomyelin (d18:0/22:0) levels	8,275 European ancestry individuals	NA	FALSE	FALSE	15430995	NA	TRUE	FALSE	NA	TRUE	NA
GCST90200060	1-(1-enyl-palmitoyl)-2-linoleoyl-GPC (p-16:0/18:2) levels	8,260 European ancestry individuals	NA	FALSE	FALSE	15431225	NA	TRUE	FALSE	NA	TRUE	NA
GCST90200061	1-(1-enyl-palmitoyl)-2-oleoyl-GPE (p-16:0/18:1) levels	8,264 European ancestry individuals	NA	FALSE	FALSE	15431701	NA	TRUE	FALSE	NA	TRUE	NA
GCST90200062	1-palmitoyl-2-arachidonoyl-GPI (16:0/20:4) levels	8,057 European ancestry individuals	NA	FALSE	FALSE	15422666	NA	TRUE	FALSE	NA	TRUE	NA
GCST90200063	1-palmitoyl-2-docosahexaenoyl-GPE (16:0/22:6) levels	8,262 European ancestry individuals	NA	FALSE	FALSE	15431281	NA	TRUE	FALSE	NA	TRUE	NA
GCST90200064	N-palmitoyl-sphinganine (d18:0/16:0) levels	8,208 European ancestry individuals	NA	FALSE	FALSE	15428195	NA	TRUE	FALSE	NA	TRUE	NA
GCST90200065	1-stearoyl-2-docosahexaenoyl-GPE (18:0/22:6) levels	8,251 European ancestry individuals	NA	FALSE	FALSE	15430237	NA	TRUE	FALSE	NA	TRUE	NA
GCST90200066	Gamma-tocopherol/beta-tocopherol levels	8,231 European ancestry individuals	NA	FALSE	FALSE	15430879	NA	TRUE	FALSE	NA	TRUE	NA
GCST90200067	1-stearoyl-2-linoleoyl-GPI (18:0/18:2) levels	8,113 European ancestry individuals	NA	FALSE	FALSE	15424629	NA	TRUE	FALSE	NA	TRUE	NA
GCST90200068	1,2-dilinoleoyl-GPE (18:2/18:2) levels	6,804 European ancestry individuals	NA	FALSE	FALSE	15363737	NA	TRUE	FALSE	NA	TRUE	NA
GCST90200069	Phenylacetylglutamate levels	6,227 European ancestry individuals	NA	FALSE	FALSE	15326869	NA	TRUE	FALSE	NA	TRUE	NA
GCST90200070	1-(1-enyl-palmitoyl)-2-palmitoleoyl-GPC (P-16:0/16:1) levels	8,083 European ancestry individuals	NA	FALSE	FALSE	15423320	NA	TRUE	FALSE	NA	TRUE	NA
GCST90200071	Palmitoylcholine levels	8,209 European ancestry individuals	NA	FALSE	FALSE	15429651	NA	TRUE	FALSE	NA	TRUE	NA
GCST90200072	Thioproline levels	8,226 European ancestry individuals	NA	FALSE	FALSE	15429964	NA	TRUE	FALSE	NA	TRUE	NA
GCST90200073	1-linoleoyl-2-arachidonoyl-GPC (18:2/20:4n6) levels	8,063 European ancestry individuals	NA	FALSE	FALSE	15424604	NA	TRUE	FALSE	NA	TRUE	NA
GCST90200074	1-linoleoyl-GPG (18:2) levels	8,115 European ancestry individuals	NA	FALSE	FALSE	15425683	NA	TRUE	FALSE	NA	TRUE	NA
GCST90200075	1-(1-enyl-palmitoyl)-2-linoleoyl-GPE (p-16:0/18:2) levels	8,254 European ancestry individuals	NA	FALSE	FALSE	15431313	NA	TRUE	FALSE	NA	TRUE	NA
GCST90200076	1-(1-enyl-stearoyl)-2-linoleoyl-GPE (p-18:0/18:2) levels	8,261 European ancestry individuals	NA	FALSE	FALSE	15431332	NA	TRUE	FALSE	NA	TRUE	NA
GCST90200077	1-stearoyl-2-oleoyl-GPI (18:0/18:1) levels	8,111 European ancestry individuals	NA	FALSE	FALSE	15423688	NA	TRUE	FALSE	NA	TRUE	NA
GCST90200078	1-myristoyl-2-arachidonoyl-GPC (14:0/20:4) levels	8,264 European ancestry individuals	NA	FALSE	FALSE	15431143	NA	TRUE	FALSE	NA	TRUE	NA
GCST90200079	1-oleoyl-2-arachidonoyl-GPE (18:1/20:4) levels	8,121 European ancestry individuals	NA	FALSE	FALSE	15426002	NA	TRUE	FALSE	NA	TRUE	NA
GCST90200080	1-palmitoyl-2-oleoyl-GPI (16:0/18:1) levels	8,123 European ancestry individuals	NA	FALSE	FALSE	15425447	NA	TRUE	FALSE	NA	TRUE	NA
GCST90200081	1-oleoyl-2-docosahexaenoyl-GPC (18:1/22:6) levels	8,267 European ancestry individuals	NA	FALSE	FALSE	15431184	NA	TRUE	FALSE	NA	TRUE	NA
GCST90200082	1-oleoyl-2-linoleoyl-GPE (18:1/18:2) levels	8,205 European ancestry individuals	NA	FALSE	FALSE	15428662	NA	TRUE	FALSE	NA	TRUE	NA
GCST90200083	1-(1-enyl-palmitoyl)-2-palmitoyl-GPC (P-16:0/16:0) levels	8,266 European ancestry individuals	NA	FALSE	FALSE	15431146	NA	TRUE	FALSE	NA	TRUE	NA
GCST90200084	Oleoylcholine levels	8,120 European ancestry individuals	NA	FALSE	FALSE	15424015	NA	TRUE	FALSE	NA	TRUE	NA
GCST90200085	Glycosyl-N-palmitoyl-sphingosine (d18:1/16:0) levels	8,245 European ancestry individuals	NA	FALSE	FALSE	15430731	NA	TRUE	FALSE	NA	TRUE	NA
GCST90200086	Arachidonoylcholine levels	8,170 European ancestry individuals	NA	FALSE	FALSE	15427542	NA	TRUE	FALSE	NA	TRUE	NA
GCST90200087	2-methylserine levels	7,722 European ancestry individuals	NA	FALSE	FALSE	15410215	NA	TRUE	FALSE	NA	TRUE	NA
GCST90200088	(S)-3-hydroxybutyrylcarnitine levels	8,249 European ancestry individuals	NA	FALSE	FALSE	15431309	NA	TRUE	FALSE	NA	TRUE	NA
GCST90200089	Methylsuccinoylcarnitine levels	8,004 European ancestry individuals	NA	FALSE	FALSE	15419240	NA	TRUE	FALSE	NA	TRUE	NA
GCST90200090	Dihomo-linolenoyl-choline levels	6,954 European ancestry individuals	NA	FALSE	FALSE	15372795	NA	TRUE	FALSE	NA	TRUE	NA
GCST90200091	Docosahexaenoylcholine levels	7,440 European ancestry individuals	NA	FALSE	FALSE	15396217	NA	TRUE	FALSE	NA	TRUE	NA
GCST90200092	Glycocholate glucuronide (1) levels	4,381 European ancestry individuals	NA	FALSE	FALSE	15426191	NA	TRUE	FALSE	NA	TRUE	NA
GCST90200093	Caffeic acid sulfate levels	7,798 European ancestry individuals	NA	FALSE	FALSE	15411818	NA	TRUE	FALSE	NA	TRUE	NA
GCST90200094	Ascorbic acid 2-sulfate levels	8,089 European ancestry individuals	NA	FALSE	FALSE	15424875	NA	TRUE	FALSE	NA	TRUE	NA
GCST90200095	1-linoleoyl-2-linolenoyl-GPC (18:2/18:3) levels	8,188 European ancestry individuals	NA	FALSE	FALSE	15428679	NA	TRUE	FALSE	NA	TRUE	NA
GCST90200096	Catechol glucuronide levels	4,698 European ancestry individuals	NA	FALSE	FALSE	15443742	NA	TRUE	FALSE	NA	TRUE	NA
GCST90200097	Furaneol sulfate levels	5,882 European ancestry individuals	NA	FALSE	FALSE	15307099	NA	TRUE	FALSE	NA	TRUE	NA
GCST90200098	Ceramide (d18:1/24:1) levels	8,265 European ancestry individuals	NA	FALSE	FALSE	15431242	NA	TRUE	FALSE	NA	TRUE	NA
GCST90200099	N-oleoylserine levels	7,591 European ancestry individuals	NA	FALSE	FALSE	15403094	NA	TRUE	FALSE	NA	TRUE	NA
GCST90200100	Perfluorooctanesulfonate (PFOS) levels	8,218 European ancestry individuals	NA	FALSE	FALSE	15430460	NA	TRUE	FALSE	NA	TRUE	NA
GCST90200101	Pimeloylcarnitine/3-methyladipoylcarnitine (C7-DC) levels	7,837 European ancestry individuals	NA	FALSE	FALSE	15413386	NA	TRUE	FALSE	NA	TRUE	NA
GCST90200102	1-palmitoleoyl-2-linolenoyl-GPC (16:1/18:3) levels	7,540 European ancestry individuals	NA	FALSE	FALSE	15401733	NA	TRUE	FALSE	NA	TRUE	NA
GCST90200103	Linoleoyl-arachidonoyl-glycerol (18:2/20:4) [1] levels	7,731 European ancestry individuals	NA	FALSE	FALSE	15406515	NA	TRUE	FALSE	NA	TRUE	NA
GCST90200104	Hexadecadienoate (16:2n6) levels	8,274 European ancestry individuals	NA	FALSE	FALSE	15431231	NA	TRUE	FALSE	NA	TRUE	NA
GCST90200105	Glycosyl-N-behenoyl-sphingadienine (d18:2/22:0) levels	8,232 European ancestry individuals	NA	FALSE	FALSE	15429546	NA	TRUE	FALSE	NA	TRUE	NA
GCST90200106	4-hydroxyphenylacetylglutamine levels	7,752 European ancestry individuals	NA	FALSE	FALSE	15413916	NA	TRUE	FALSE	NA	TRUE	NA
GCST90200107	Gamma-glutamyl-alpha-lysine levels	8,250 European ancestry individuals	NA	FALSE	FALSE	15430744	NA	TRUE	FALSE	NA	TRUE	NA
GCST90200108	N-palmitoyl-sphingadienine (d18:2/16:0) levels	7,805 European ancestry individuals	NA	FALSE	FALSE	15411861	NA	TRUE	FALSE	NA	TRUE	NA
GCST90200109	Linoleoyl-arachidonoyl-glycerol (18:2/20:4) [2] levels	7,744 European ancestry individuals	NA	FALSE	FALSE	15408090	NA	TRUE	FALSE	NA	TRUE	NA
GCST90200110	Palmitoleoylcarnitine (C16:1) levels	8,263 European ancestry individuals	NA	FALSE	FALSE	15431080	NA	TRUE	FALSE	NA	TRUE	NA
GCST90200111	N-stearoyl-sphingadienine (d18:2/18:0) levels	7,229 European ancestry individuals	NA	FALSE	FALSE	15385376	NA	TRUE	FALSE	NA	TRUE	NA
GCST90200112	2,3-dihydroxy-2-methylbutyrate levels	8,018 European ancestry individuals	NA	FALSE	FALSE	15420922	NA	TRUE	FALSE	NA	TRUE	NA
GCST90200113	Stearoylcholine levels	7,140 European ancestry individuals	NA	FALSE	FALSE	15382261	NA	TRUE	FALSE	NA	TRUE	NA
GCST90200114	Glycosyl-N-tricosanoyl-sphingadienine (d18:2/23:0) levels	7,274 European ancestry individuals	NA	FALSE	FALSE	15391817	NA	TRUE	FALSE	NA	TRUE	NA
GCST90200115	N-palmitoyl-heptadecasphingosine (d17:1/16:0) levels	7,141 European ancestry individuals	NA	FALSE	FALSE	15384116	NA	TRUE	FALSE	NA	TRUE	NA
GCST90200116	Ceramide (d18:1/14:0, d16:1/16:0) levels	7,270 European ancestry individuals	NA	FALSE	FALSE	15389419	NA	TRUE	FALSE	NA	TRUE	NA
GCST90200117	Glycosyl-N-(2-hydroxynervonoyl)-sphingosine (d18:1/24:1(2OH)) levels	8,012 European ancestry individuals	NA	FALSE	FALSE	15423184	NA	TRUE	FALSE	NA	TRUE	NA
GCST90200118	Glycosyl ceramide (d18:2/24:1, d18:1/24:2) levels	8,251 European ancestry individuals	NA	FALSE	FALSE	15430906	NA	TRUE	FALSE	NA	TRUE	NA
GCST90200119	Glycosyl ceramide (d18:1/23:1, d17:1/24:1) levels	5,309 European ancestry individuals	NA	FALSE	FALSE	15269795	NA	TRUE	FALSE	NA	TRUE	NA
GCST90200120	Sphingadienine levels	4,533 European ancestry individuals	NA	FALSE	FALSE	15446803	NA	TRUE	FALSE	NA	TRUE	NA
GCST90200121	Ceramide (d18:1/17:0, d17:1/18:0) levels	6,073 European ancestry individuals	NA	FALSE	FALSE	15328761	NA	TRUE	FALSE	NA	TRUE	NA
GCST90200122	Nisinate (24:6n3) levels	4,765 European ancestry individuals	NA	FALSE	FALSE	15448045	NA	TRUE	FALSE	NA	TRUE	NA
GCST90200123	Sphingomyelin (d18:0/20:0, d16:0/22:0) levels	8,277 European ancestry individuals	NA	FALSE	FALSE	15431391	NA	TRUE	FALSE	NA	TRUE	NA
GCST90200124	Sphingomyelin (d18:2/24:2) levels	8,140 European ancestry individuals	NA	FALSE	FALSE	15425672	NA	TRUE	FALSE	NA	TRUE	NA
GCST90200125	Sphingomyelin (d17:2/16:0, d18:2/15:0) levels	8,264 European ancestry individuals	NA	FALSE	FALSE	15431498	NA	TRUE	FALSE	NA	TRUE	NA
GCST90200126	Sphingomyelin (d18:2/23:1) levels	8,267 European ancestry individuals	NA	FALSE	FALSE	15431692	NA	TRUE	FALSE	NA	TRUE	NA
GCST90200127	Behenoylcarnitine (C22) levels	7,368 European ancestry individuals	NA	FALSE	FALSE	15390084	NA	TRUE	FALSE	NA	TRUE	NA
GCST90200128	Sphingomyelin (d18:2/18:1) levels	8,253 European ancestry individuals	NA	FALSE	FALSE	15431191	NA	TRUE	FALSE	NA	TRUE	NA
GCST90200129	Sphingomyelin (d18:2/21:0, d16:2/23:0) levels	8,260 European ancestry individuals	NA	FALSE	FALSE	15431255	NA	TRUE	FALSE	NA	TRUE	NA
GCST90200130	Linoleoylcholine levels	8,193 European ancestry individuals	NA	FALSE	FALSE	15426246	NA	TRUE	FALSE	NA	TRUE	NA
GCST90200131	Sphingomyelin (d18:1/19:0, d19:1/18:0) levels	8,256 European ancestry individuals	NA	FALSE	FALSE	15431171	NA	TRUE	FALSE	NA	TRUE	NA
GCST90200132	Linolenoylcarnitine (C18:3) levels	8,195 European ancestry individuals	NA	FALSE	FALSE	15427686	NA	TRUE	FALSE	NA	TRUE	NA
GCST90200133	Heneicosapentaenoate (21:5n3) levels	4,827 European ancestry individuals	NA	FALSE	FALSE	15452313	NA	TRUE	FALSE	NA	TRUE	NA
GCST90200134	Sphingomyelin (d18:1/25:0, d19:0/24:1, d20:1/23:0, d19:1/24:0) levels	8,126 European ancestry individuals	NA	FALSE	FALSE	15424672	NA	TRUE	FALSE	NA	TRUE	NA
GCST90200135	Arachidoylcarnitine (C20) levels	7,682 European ancestry individuals	NA	FALSE	FALSE	15405219	NA	TRUE	FALSE	NA	TRUE	NA
GCST90200136	Cerotoylcarnitine (C26) levels	8,266 European ancestry individuals	NA	FALSE	FALSE	15430482	NA	TRUE	FALSE	NA	TRUE	NA
GCST90200137	Lignoceroylcarnitine (C24) levels	8,238 European ancestry individuals	NA	FALSE	FALSE	15430566	NA	TRUE	FALSE	NA	TRUE	NA
GCST90200138	Docosatrienoate (22:3n6) levels	5,398 European ancestry individuals	NA	FALSE	FALSE	15275072	NA	TRUE	FALSE	NA	TRUE	NA
GCST90200139	Dihomo-linolenoylcarnitine (C20:3n3 or 6) levels	8,092 European ancestry individuals	NA	FALSE	FALSE	15423971	NA	TRUE	FALSE	NA	TRUE	NA
GCST90200140	Carotene diol (2) levels	8,196 European ancestry individuals	NA	FALSE	FALSE	15429122	NA	TRUE	FALSE	NA	TRUE	NA
GCST90200141	Ethyl alpha-glucopyranoside levels	6,620 European ancestry individuals	NA	FALSE	FALSE	15351808	NA	TRUE	FALSE	NA	TRUE	NA
GCST90200142	Carotene diol (1) levels	8,256 European ancestry individuals	NA	FALSE	FALSE	15430820	NA	TRUE	FALSE	NA	TRUE	NA
GCST90200143	Nervonoylcarnitine (C24:1) levels	7,880 European ancestry individuals	NA	FALSE	FALSE	15414905	NA	TRUE	FALSE	NA	TRUE	NA
GCST90200144	Dihomo-linoleoylcarnitine (C20:2) levels	7,887 European ancestry individuals	NA	FALSE	FALSE	15416363	NA	TRUE	FALSE	NA	TRUE	NA
GCST90200145	Glycosyl ceramide (d18:1/20:0, d16:1/22:0) levels	8,259 European ancestry individuals	NA	FALSE	FALSE	15431552	NA	TRUE	FALSE	NA	TRUE	NA
GCST90200146	Docosahexaenoylcarnitine (C22:6) levels	6,287 European ancestry individuals	NA	FALSE	FALSE	15330077	NA	TRUE	FALSE	NA	TRUE	NA
GCST90200147	N,N,N-trimethyl-5-aminovalerate levels	8,214 European ancestry individuals	NA	FALSE	FALSE	15429917	NA	TRUE	FALSE	NA	TRUE	NA
GCST90200148	Eicosenoylcarnitine (C20:1) levels	8,145 European ancestry individuals	NA	FALSE	FALSE	15425762	NA	TRUE	FALSE	NA	TRUE	NA
GCST90200149	Ximenoylcarnitine (C26:1) levels	8,260 European ancestry individuals	NA	FALSE	FALSE	15429967	NA	TRUE	FALSE	NA	TRUE	NA
GCST90200150	Arachidonoylcarnitine (C20:4) levels	8,202 European ancestry individuals	NA	FALSE	FALSE	15429683	NA	TRUE	FALSE	NA	TRUE	NA
GCST90200151	5-dodecenoylcarnitine (C12:1) levels	7,899 European ancestry individuals	NA	FALSE	FALSE	15419180	NA	TRUE	FALSE	NA	TRUE	NA
GCST90200152	2-butenoylglycine levels	6,253 European ancestry individuals	NA	FALSE	FALSE	15330859	NA	TRUE	FALSE	NA	TRUE	NA
GCST90200153	(N(1) + N(8))-acetylspermidine levels	8,219 European ancestry individuals	NA	FALSE	FALSE	15430447	NA	TRUE	FALSE	NA	TRUE	NA
GCST90200154	Hydroxy-cmpf levels	8,254 European ancestry individuals	NA	FALSE	FALSE	15430070	NA	TRUE	FALSE	NA	TRUE	NA
GCST90200155	2-furoylcarnitine levels	6,448 European ancestry individuals	NA	FALSE	FALSE	15344960	NA	TRUE	FALSE	NA	TRUE	NA
GCST90200156	Cortolone glucuronide (1) levels	8,152 European ancestry individuals	NA	FALSE	FALSE	15428140	NA	TRUE	FALSE	NA	TRUE	NA
GCST90200157	Carotene diol (3) levels	7,650 European ancestry individuals	NA	FALSE	FALSE	15402965	NA	TRUE	FALSE	NA	TRUE	NA
GCST90200158	3-hydroxyoleoylcarnitine levels	7,532 European ancestry individuals	NA	FALSE	FALSE	15401806	NA	TRUE	FALSE	NA	TRUE	NA
GCST90200159	Dodecenedioate (C12:1-DC) levels	8,217 European ancestry individuals	NA	FALSE	FALSE	15430050	NA	TRUE	FALSE	NA	TRUE	NA
GCST90200160	Trans-2-hexenoylglycine levels	6,545 European ancestry individuals	NA	FALSE	FALSE	15350543	NA	TRUE	FALSE	NA	TRUE	NA
GCST90200161	2-hydroxyarachidate levels	8,170 European ancestry individuals	NA	FALSE	FALSE	15428087	NA	TRUE	FALSE	NA	TRUE	NA
GCST90200162	3-hydroxyphenylacetoylglutamine levels	5,371 European ancestry individuals	NA	FALSE	FALSE	15273995	NA	TRUE	FALSE	NA	TRUE	NA
GCST90200163	Heptenedioate (C7:1-DC) levels	8,128 European ancestry individuals	NA	FALSE	FALSE	15426621	NA	TRUE	FALSE	NA	TRUE	NA
GCST90200164	Hexadecenedioate (C16:1-DC) levels	8,248 European ancestry individuals	NA	FALSE	FALSE	15431113	NA	TRUE	FALSE	NA	TRUE	NA
GCST90200165	Octadecenedioate (C18:1-DC) levels	8,267 European ancestry individuals	NA	FALSE	FALSE	15431706	NA	TRUE	FALSE	NA	TRUE	NA
GCST90200166	Dihydroferulic acid sulfate levels	5,188 European ancestry individuals	NA	FALSE	FALSE	15256209	NA	TRUE	FALSE	NA	TRUE	NA
GCST90200167	Glutamine conjugate of C7H12O2 levels	7,881 European ancestry individuals	NA	FALSE	FALSE	15417029	NA	TRUE	FALSE	NA	TRUE	NA
GCST90200168	Hydroxyasparagine levels	8,206 European ancestry individuals	NA	FALSE	FALSE	15430484	NA	TRUE	FALSE	NA	TRUE	NA
GCST90200169	Sphingomyelin (d17:1/14:0, d16:1/15:0) levels	8,267 European ancestry individuals	NA	FALSE	FALSE	15431894	NA	TRUE	FALSE	NA	TRUE	NA
GCST90200170	Octadecadienedioate (C18:2-DC) levels	8,231 European ancestry individuals	NA	FALSE	FALSE	15430442	NA	TRUE	FALSE	NA	TRUE	NA
GCST90200171	Perfluorooctanoate (PFOA) levels	8,199 European ancestry individuals	NA	FALSE	FALSE	15428812	NA	TRUE	FALSE	NA	TRUE	NA
GCST90200172	3-carboxy-4-methyl-5-pentyl-2-furanpropionate (3-CMPFP) levels	8,234 European ancestry individuals	NA	FALSE	FALSE	15430437	NA	TRUE	FALSE	NA	TRUE	NA
GCST90200173	Glutamine conjugate of C6H10O2 (2) levels	8,233 European ancestry individuals	NA	FALSE	FALSE	15430437	NA	TRUE	FALSE	NA	TRUE	NA
GCST90200174	3-hydroxybutyroylglycine levels	8,171 European ancestry individuals	NA	FALSE	FALSE	15428349	NA	TRUE	FALSE	NA	TRUE	NA
GCST90200175	Glycine conjugate of C10H14O2 (1) levels	8,128 European ancestry individuals	NA	FALSE	FALSE	15426648	NA	TRUE	FALSE	NA	TRUE	NA
GCST90200176	Glutamine conjugate of C6H10O2 (1) levels	7,980 European ancestry individuals	NA	FALSE	FALSE	15422529	NA	TRUE	FALSE	NA	TRUE	NA
GCST90200177	N-methylhydroxyproline levels	6,902 European ancestry individuals	NA	FALSE	FALSE	15371115	NA	TRUE	FALSE	NA	TRUE	NA
GCST90200178	Glucuronide of C10H18O2 (7) levels	6,090 European ancestry individuals	NA	FALSE	FALSE	15330067	NA	TRUE	FALSE	NA	TRUE	NA
GCST90200179	Glyco-beta-muricholate levels	7,206 European ancestry individuals	NA	FALSE	FALSE	15389403	NA	TRUE	FALSE	NA	TRUE	NA
GCST90200180	Glucuronide of C12H22O4 (1) levels	5,831 European ancestry individuals	NA	FALSE	FALSE	15298952	NA	TRUE	FALSE	NA	TRUE	NA
GCST90200181	N,n,n-trimethyl-alanylproline betaine (tmap) levels	8,220 European ancestry individuals	NA	FALSE	FALSE	15429732	NA	TRUE	FALSE	NA	TRUE	NA
GCST90200182	Glycine conjugate of C10H12O2 levels	6,177 European ancestry individuals	NA	FALSE	FALSE	15330729	NA	TRUE	FALSE	NA	TRUE	NA
GCST90200183	N-acetyl-2-aminooctanoate levels	8,253 European ancestry individuals	NA	FALSE	FALSE	15430099	NA	TRUE	FALSE	NA	TRUE	NA
GCST90200184	3-formylindole levels	8,256 European ancestry individuals	NA	FALSE	FALSE	15430066	NA	TRUE	FALSE	NA	TRUE	NA
GCST90200185	Gamma-glutamylcitrulline levels	8,163 European ancestry individuals	NA	FALSE	FALSE	15429219	NA	TRUE	FALSE	NA	TRUE	NA
GCST90200186	8-methoxykynurenate levels	6,938 European ancestry individuals	NA	FALSE	FALSE	15372256	NA	TRUE	FALSE	NA	TRUE	NA
GCST90200187	Tetradecadienoate (14:2) levels	8,255 European ancestry individuals	NA	FALSE	FALSE	15430740	NA	TRUE	FALSE	NA	TRUE	NA
GCST90200188	3-amino-2-piperidone levels	8,237 European ancestry individuals	NA	FALSE	FALSE	15430421	NA	TRUE	FALSE	NA	TRUE	NA
GCST90200189	Glucuronide of piperine metabolite C17H21NO3 (3) levels	6,512 European ancestry individuals	NA	FALSE	FALSE	15350454	NA	TRUE	FALSE	NA	TRUE	NA
GCST90200190	Dodecadienoate (12:2) levels	8,244 European ancestry individuals	NA	FALSE	FALSE	15430080	NA	TRUE	FALSE	NA	TRUE	NA
GCST90200191	N-lactoyl tyrosine levels	6,389 European ancestry individuals	NA	FALSE	FALSE	15345899	NA	TRUE	FALSE	NA	TRUE	NA
GCST90200192	N,N-dimethylalanine levels	8,219 European ancestry individuals	NA	FALSE	FALSE	15428993	NA	TRUE	FALSE	NA	TRUE	NA
GCST90200193	Ethyl beta-glucopyranoside levels	8,152 European ancestry individuals	NA	FALSE	FALSE	15426555	NA	TRUE	FALSE	NA	TRUE	NA
GCST90200194	N-lactoyl phenylalanine levels	8,223 European ancestry individuals	NA	FALSE	FALSE	15430024	NA	TRUE	FALSE	NA	TRUE	NA
GCST90200195	N-acetyl-isoputreanine levels	8,236 European ancestry individuals	NA	FALSE	FALSE	15430688	NA	TRUE	FALSE	NA	TRUE	NA
GCST90200196	2,2'-Methylenebis(6-tert-butyl-p-cresol) levels	7,397 European ancestry individuals	NA	FALSE	FALSE	15398141	NA	TRUE	FALSE	NA	TRUE	NA
GCST90200197	N-lactoyl isoleucine levels	7,526 European ancestry individuals	NA	FALSE	FALSE	15398773	NA	TRUE	FALSE	NA	TRUE	NA
GCST90200198	2-hydroxysebacate levels	7,865 European ancestry individuals	NA	FALSE	FALSE	15414601	NA	TRUE	FALSE	NA	TRUE	NA
GCST90200199	Ascorbic acid 3-sulfate levels	8,186 European ancestry individuals	NA	FALSE	FALSE	15427701	NA	TRUE	FALSE	NA	TRUE	NA
GCST90200200	N-lactoyl valine levels	8,133 European ancestry individuals	NA	FALSE	FALSE	15425982	NA	TRUE	FALSE	NA	TRUE	NA
GCST90200201	6-bromotryptophan levels	8,214 European ancestry individuals	NA	FALSE	FALSE	15428572	NA	TRUE	FALSE	NA	TRUE	NA
GCST90200202	Delta-CEHC levels	6,233 European ancestry individuals	NA	FALSE	FALSE	15337272	NA	TRUE	FALSE	NA	TRUE	NA
GCST90200203	Indoleacetoylcarnitine levels	7,777 European ancestry individuals	NA	FALSE	FALSE	15414860	NA	TRUE	FALSE	NA	TRUE	NA
GCST90200204	N-acetyl leucine levels	7,646 European ancestry individuals	NA	FALSE	FALSE	15405977	NA	TRUE	FALSE	NA	TRUE	NA
GCST90200205	3-indoleglyoxylic acid levels	7,848 European ancestry individuals	NA	FALSE	FALSE	15417670	NA	TRUE	FALSE	NA	TRUE	NA
GCST90200206	Sulfate of piperine metabolite C18H21NO3 (1) levels	7,021 European ancestry individuals	NA	FALSE	FALSE	15382653	NA	TRUE	FALSE	NA	TRUE	NA
GCST90200207	Methyl vanillate sulfate levels	4,303 European ancestry individuals	NA	FALSE	FALSE	15441368	NA	TRUE	FALSE	NA	TRUE	NA
GCST90200208	Glucuronide of piperine metabolite C17H21NO3 (4) levels	7,833 European ancestry individuals	NA	FALSE	FALSE	15416731	NA	TRUE	FALSE	NA	TRUE	NA
GCST90200209	Sulfate of piperine metabolite C16H19NO3 (3) levels	7,705 European ancestry individuals	NA	FALSE	FALSE	15411825	NA	TRUE	FALSE	NA	TRUE	NA
GCST90200210	Sulfate of piperine metabolite C16H19NO3 (2) levels	7,950 European ancestry individuals	NA	FALSE	FALSE	15420902	NA	TRUE	FALSE	NA	TRUE	NA
GCST90200211	3-hydroxypyridine glucuronide levels	5,882 European ancestry individuals	NA	FALSE	FALSE	15303944	NA	TRUE	FALSE	NA	TRUE	NA
GCST90200212	Glucuronide of piperine metabolite C17H21NO3 (5) levels	6,582 European ancestry individuals	NA	FALSE	FALSE	15359661	NA	TRUE	FALSE	NA	TRUE	NA
GCST90200213	2-naphthol sulfate levels	7,673 European ancestry individuals	NA	FALSE	FALSE	15410689	NA	TRUE	FALSE	NA	TRUE	NA
GCST90200214	11beta-hydroxyandrosterone glucuronide levels	8,081 European ancestry individuals	NA	FALSE	FALSE	15422948	NA	TRUE	FALSE	NA	TRUE	NA
GCST90200215	4-ethylcatechol sulfate levels	8,222 European ancestry individuals	NA	FALSE	FALSE	15428487	NA	TRUE	FALSE	NA	TRUE	NA
GCST90200216	Sulfate of piperine metabolite C18H21NO3 (3) levels	7,006 European ancestry individuals	NA	FALSE	FALSE	15381980	NA	TRUE	FALSE	NA	TRUE	NA
GCST90200217	(2,4 or 2,5)-dimethylphenol sulfate levels	5,189 European ancestry individuals	NA	FALSE	FALSE	15257694	NA	TRUE	FALSE	NA	TRUE	NA
GCST90200218	11beta-hydroxyetiocholanolone glucuronide levels	7,220 European ancestry individuals	NA	FALSE	FALSE	15385376	NA	TRUE	FALSE	NA	TRUE	NA
GCST90200219	Cholic acid glucuronide levels	4,414 European ancestry individuals	NA	FALSE	FALSE	15438562	NA	TRUE	FALSE	NA	TRUE	NA
GCST90200220	4-allylcatechol sulfate levels	8,139 European ancestry individuals	NA	FALSE	FALSE	15426802	NA	TRUE	FALSE	NA	TRUE	NA
GCST90200221	Glycoursodeoxycholic acid sulfate (1) levels	6,622 European ancestry individuals	NA	FALSE	FALSE	15359645	NA	TRUE	FALSE	NA	TRUE	NA
GCST90200222	Dihydrocaffeate sulfate (2) levels	6,519 European ancestry individuals	NA	FALSE	FALSE	15353466	NA	TRUE	FALSE	NA	TRUE	NA
GCST90200223	4-methylhexanoylglutamine levels	5,576 European ancestry individuals	NA	FALSE	FALSE	15286614	NA	TRUE	FALSE	NA	TRUE	NA
GCST90200224	2-ketocaprylate levels	8,240 European ancestry individuals	NA	FALSE	FALSE	15430625	NA	TRUE	FALSE	NA	TRUE	NA
GCST90200225	3-hydroxy-2-methylpyridine sulfate levels	7,446 European ancestry individuals	NA	FALSE	FALSE	15395961	NA	TRUE	FALSE	NA	TRUE	NA
GCST90200226	5-hydroxy-2-methylpyridine sulfate levels	6,977 European ancestry individuals	NA	FALSE	FALSE	15378125	NA	TRUE	FALSE	NA	TRUE	NA
GCST90200227	3-ethylcatechol sulfate (2) levels	4,814 European ancestry individuals	NA	FALSE	FALSE	15451266	NA	TRUE	FALSE	NA	TRUE	NA
GCST90200228	3-hydroxyhexanoylcarnitine (1) levels	8,227 European ancestry individuals	NA	FALSE	FALSE	15429814	NA	TRUE	FALSE	NA	TRUE	NA
GCST90200229	2,6-dihydroxybenzoic acid levels	8,269 European ancestry individuals	NA	FALSE	FALSE	15431363	NA	TRUE	FALSE	NA	TRUE	NA
GCST90200230	3-ethylcatechol sulfate (1) levels	7,062 European ancestry individuals	NA	FALSE	FALSE	15379652	NA	TRUE	FALSE	NA	TRUE	NA
GCST90200231	Lithocholate sulfate (1) levels	7,891 European ancestry individuals	NA	FALSE	FALSE	15417601	NA	TRUE	FALSE	NA	TRUE	NA
GCST90200232	4-acetylcatechol sulfate (1) levels	7,565 European ancestry individuals	NA	FALSE	FALSE	15403204	NA	TRUE	FALSE	NA	TRUE	NA
GCST90200233	2,3-dihydroxy-5-methylthio-4-pentenoate (dmtpa) levels	8,225 European ancestry individuals	NA	FALSE	FALSE	15429973	NA	TRUE	FALSE	NA	TRUE	NA
GCST90200234	Picolinoylglycine levels	7,862 European ancestry individuals	NA	FALSE	FALSE	15414738	NA	TRUE	FALSE	NA	TRUE	NA
GCST90200235	Succinoyltaurine levels	7,897 European ancestry individuals	NA	FALSE	FALSE	15417267	NA	TRUE	FALSE	NA	TRUE	NA
GCST90200236	Undecenoylcarnitine (C11:1) levels	8,253 European ancestry individuals	NA	FALSE	FALSE	15430983	NA	TRUE	FALSE	NA	TRUE	NA
GCST90200237	Palmitoyl-sphingosine-phosphoethanolamine (d18:1/16:0) levels	8,140 European ancestry individuals	NA	FALSE	FALSE	15425277	NA	TRUE	FALSE	NA	TRUE	NA
GCST90200238	Pregnenetriol disulfate levels	8,228 European ancestry individuals	NA	FALSE	FALSE	15429976	NA	TRUE	FALSE	NA	TRUE	NA
GCST90200239	Tetradecadienedioate (C14:2-DC) levels	7,857 European ancestry individuals	NA	FALSE	FALSE	15415310	NA	TRUE	FALSE	NA	TRUE	NA
GCST90200240	Hydroxy-N6,N6,N6-trimethyllysine levels	8,190 European ancestry individuals	NA	FALSE	FALSE	15428576	NA	TRUE	FALSE	NA	TRUE	NA
GCST90200241	Pregnenetriol sulfate levels	8,233 European ancestry individuals	NA	FALSE	FALSE	15430415	NA	TRUE	FALSE	NA	TRUE	NA
GCST90200242	Taurochenodeoxycholic acid 3-sulfate levels	7,157 European ancestry individuals	NA	FALSE	FALSE	15387423	NA	TRUE	FALSE	NA	TRUE	NA
GCST90200243	Hydroxypalmitoyl sphingomyelin (d18:1/16:0(OH)) levels	8,260 European ancestry individuals	NA	FALSE	FALSE	15430880	NA	TRUE	FALSE	NA	TRUE	NA
GCST90200244	5-hydroxymethyl-2-furoylcarnitine levels	4,803 European ancestry individuals	NA	FALSE	FALSE	15451679	NA	TRUE	FALSE	NA	TRUE	NA
GCST90200245	Eicosenedioate (C20:1-DC) levels	7,861 European ancestry individuals	NA	FALSE	FALSE	15418723	NA	TRUE	FALSE	NA	TRUE	NA
GCST90200246	3-hydroxydecanoylcarnitine levels	8,237 European ancestry individuals	NA	FALSE	FALSE	15429893	NA	TRUE	FALSE	NA	TRUE	NA
GCST90200247	Levulinoylcarnitine levels	7,197 European ancestry individuals	NA	FALSE	FALSE	15384093	NA	TRUE	FALSE	NA	TRUE	NA
GCST90200248	Cis 3,4-methyleneheptanoate levels	8,223 European ancestry individuals	NA	FALSE	FALSE	15429252	NA	TRUE	FALSE	NA	TRUE	NA
GCST90200249	Branched-chain, straight-chain, or cyclopropyl 12:1 fatty acid levels	8,256 European ancestry individuals	NA	FALSE	FALSE	15430938	NA	TRUE	FALSE	NA	TRUE	NA
GCST90200250	Deoxycholic acid 12-sulfate levels	7,438 European ancestry individuals	NA	FALSE	FALSE	15401552	NA	TRUE	FALSE	NA	TRUE	NA
GCST90200251	Branched-chain, straight-chain, or cyclopropyl 10:1 fatty acid (1) levels	8,265 European ancestry individuals	NA	FALSE	FALSE	15429498	NA	TRUE	FALSE	NA	TRUE	NA
GCST90200252	3,5-dichloro-2,6-dihydroxybenzoic acid levels	8,218 European ancestry individuals	NA	FALSE	FALSE	15429319	NA	TRUE	FALSE	NA	TRUE	NA
GCST90200253	Vanillic acid glycine levels	7,512 European ancestry individuals	NA	FALSE	FALSE	15399584	NA	TRUE	FALSE	NA	TRUE	NA
GCST90200254	(S)-a-amino-omega-caprolactam levels	8,185 European ancestry individuals	NA	FALSE	FALSE	15429519	NA	TRUE	FALSE	NA	TRUE	NA
GCST90200255	3-bromo-5-chloro-2,6-dihydroxybenzoic acid levels	8,127 European ancestry individuals	NA	FALSE	FALSE	15426099	NA	TRUE	FALSE	NA	TRUE	NA
GCST90200256	Dibutyl sulfosuccinate levels	8,099 European ancestry individuals	NA	FALSE	FALSE	15426122	NA	TRUE	FALSE	NA	TRUE	NA
GCST90200257	Metabolonic lactone sulfate levels	8,203 European ancestry individuals	NA	FALSE	FALSE	15429181	NA	TRUE	FALSE	NA	TRUE	NA
GCST90200258	2-hydroxy-4-(methylthio)butanoic acid levels	8,255 European ancestry individuals	NA	FALSE	FALSE	15430769	NA	TRUE	FALSE	NA	TRUE	NA
GCST90200259	Pentose acid levels	8,235 European ancestry individuals	NA	FALSE	FALSE	15430276	NA	TRUE	FALSE	NA	TRUE	NA
GCST90200260	Branched chain 14:0 dicarboxylic acid levels	7,990 European ancestry individuals	NA	FALSE	FALSE	15419400	NA	TRUE	FALSE	NA	TRUE	NA
GCST90200261	S-carboxyethylcysteine levels	8,010 European ancestry individuals	NA	FALSE	FALSE	15422965	NA	TRUE	FALSE	NA	TRUE	NA
GCST90200262	N-succinyl-phenylalanine levels	6,199 European ancestry individuals	NA	FALSE	FALSE	15334862	NA	TRUE	FALSE	NA	TRUE	NA
GCST90200263	(2 or 3)-decenoate (10:1n7 or n8) levels	8,124 European ancestry individuals	NA	FALSE	FALSE	15426076	NA	TRUE	FALSE	NA	TRUE	NA
GCST90200264	Bilirubin degradation product, C17H20N2O5 (2) levels	8,254 European ancestry individuals	NA	FALSE	FALSE	15430674	NA	TRUE	FALSE	NA	TRUE	NA
GCST90200265	Bilirubin degradation product, C16H18N2O5 (4) levels	8,159 European ancestry individuals	NA	FALSE	FALSE	15427305	NA	TRUE	FALSE	NA	TRUE	NA
GCST90200266	Cis-3,4-methyleneheptanoylcarnitine levels	8,259 European ancestry individuals	NA	FALSE	FALSE	15430951	NA	TRUE	FALSE	NA	TRUE	NA
GCST90200267	Tetrahydrocortisol glucuronide levels	8,182 European ancestry individuals	NA	FALSE	FALSE	15428145	NA	TRUE	FALSE	NA	TRUE	NA
GCST90200268	N-acetyl-2-aminoadipate levels	7,606 European ancestry individuals	NA	FALSE	FALSE	15406230	NA	TRUE	FALSE	NA	TRUE	NA
GCST90200269	Bilirubin degradation product, C17H20N2O5 (1) levels	8,252 European ancestry individuals	NA	FALSE	FALSE	15430726	NA	TRUE	FALSE	NA	TRUE	NA
GCST90200270	2-methoxyhydroquinone sulfate (1) levels	7,487 European ancestry individuals	NA	FALSE	FALSE	15397242	NA	TRUE	FALSE	NA	TRUE	NA
GCST90200271	Bilirubin degradation product, C16H18N2O5 (3) levels	7,970 European ancestry individuals	NA	FALSE	FALSE	15421076	NA	TRUE	FALSE	NA	TRUE	NA
GCST90200272	3-hydroxyoctanoylcarnitine (1) levels	8,245 European ancestry individuals	NA	FALSE	FALSE	15429921	NA	TRUE	FALSE	NA	TRUE	NA
GCST90200273	2-methoxyhydroquinone sulfate (2) levels	5,778 European ancestry individuals	NA	FALSE	FALSE	15299234	NA	TRUE	FALSE	NA	TRUE	NA
GCST90200274	Cis-3,4-methyleneheptanoylglycine levels	8,106 European ancestry individuals	NA	FALSE	FALSE	15424897	NA	TRUE	FALSE	NA	TRUE	NA
GCST90200275	Bilirubin degradation product, C16H18N2O5 (2) levels	8,252 European ancestry individuals	NA	FALSE	FALSE	15429788	NA	TRUE	FALSE	NA	TRUE	NA
GCST90200276	2,4-di-tert-butylphenol levels	8,251 European ancestry individuals	NA	FALSE	FALSE	15428951	NA	TRUE	FALSE	NA	TRUE	NA
GCST90200277	Bilirubin degradation product, C16H18N2O5 (1) levels	7,864 European ancestry individuals	NA	FALSE	FALSE	15416911	NA	TRUE	FALSE	NA	TRUE	NA
GCST90200278	3-hydroxyoctanoylcarnitine (2) levels	8,243 European ancestry individuals	NA	FALSE	FALSE	15429862	NA	TRUE	FALSE	NA	TRUE	NA
GCST90200279	Pantothenate levels	8,194 European ancestry individuals	NA	FALSE	FALSE	15429176	NA	TRUE	FALSE	NA	TRUE	NA
GCST90200280	5-oxoproline levels	8,247 European ancestry individuals	NA	FALSE	FALSE	15431109	NA	TRUE	FALSE	NA	TRUE	NA
GCST90200281	Phosphoethanolamine levels	8,253 European ancestry individuals	NA	FALSE	FALSE	15431131	NA	TRUE	FALSE	NA	TRUE	NA
GCST90200282	Picolinate levels	7,051 European ancestry individuals	NA	FALSE	FALSE	15378583	NA	TRUE	FALSE	NA	TRUE	NA
GCST90200283	3-ureidopropionate levels	7,543 European ancestry individuals	NA	FALSE	FALSE	15400962	NA	TRUE	FALSE	NA	TRUE	NA
GCST90200284	Erucate (22:1n9) levels	8,208 European ancestry individuals	NA	FALSE	FALSE	15430630	NA	TRUE	FALSE	NA	TRUE	NA
GCST90200285	Eicosenedioate (C20:1-DC) levels	8,166 European ancestry individuals	NA	FALSE	FALSE	15429101	NA	TRUE	FALSE	NA	TRUE	NA
GCST90200286	Allantoin levels	8,252 European ancestry individuals	NA	FALSE	FALSE	15430636	NA	TRUE	FALSE	NA	TRUE	NA
GCST90200287	N-acetylvaline levels	8,218 European ancestry individuals	NA	FALSE	FALSE	15430092	NA	TRUE	FALSE	NA	TRUE	NA
GCST90200288	N-acetylleucine levels	7,905 European ancestry individuals	NA	FALSE	FALSE	15416611	NA	TRUE	FALSE	NA	TRUE	NA
GCST90200289	N-acetylmethionine levels	7,993 European ancestry individuals	NA	FALSE	FALSE	15421342	NA	TRUE	FALSE	NA	TRUE	NA
GCST90200290	Glycerate levels	8,222 European ancestry individuals	NA	FALSE	FALSE	15429403	NA	TRUE	FALSE	NA	TRUE	NA
GCST90200291	Sarcosine levels	8,223 European ancestry individuals	NA	FALSE	FALSE	15429708	NA	TRUE	FALSE	NA	TRUE	NA
GCST90200292	Trans-4-hydroxyproline levels	8,252 European ancestry individuals	NA	FALSE	FALSE	15430498	NA	TRUE	FALSE	NA	TRUE	NA
GCST90200293	Thyroxine levels	8,262 European ancestry individuals	NA	FALSE	FALSE	15431006	NA	TRUE	FALSE	NA	TRUE	NA
GCST90200294	Pipecolate levels	8,161 European ancestry individuals	NA	FALSE	FALSE	15427570	NA	TRUE	FALSE	NA	TRUE	NA
GCST90200295	Gamma-glutamyltyrosine levels	8,221 European ancestry individuals	NA	FALSE	FALSE	15430059	NA	TRUE	FALSE	NA	TRUE	NA
GCST90200296	Methyl indole-3-acetate levels	7,032 European ancestry individuals	NA	FALSE	FALSE	15380209	NA	TRUE	FALSE	NA	TRUE	NA
GCST90200297	Ursodeoxycholate levels	6,206 European ancestry individuals	NA	FALSE	FALSE	15334066	NA	TRUE	FALSE	NA	TRUE	NA
GCST90200298	3-hydroxy-3-methylglutarate levels	8,073 European ancestry individuals	NA	FALSE	FALSE	15425610	NA	TRUE	FALSE	NA	TRUE	NA
GCST90200299	Oleoyl ethanolamide levels	8,243 European ancestry individuals	NA	FALSE	FALSE	15430106	NA	TRUE	FALSE	NA	TRUE	NA
GCST90200300	4-hydroxyphenylpyruvate levels	7,813 European ancestry individuals	NA	FALSE	FALSE	15415430	NA	TRUE	FALSE	NA	TRUE	NA
GCST90200301	Gamma-glutamylglutamine levels	8,217 European ancestry individuals	NA	FALSE	FALSE	15428726	NA	TRUE	FALSE	NA	TRUE	NA
GCST90200302	Alpha-tocopherol levels	8,192 European ancestry individuals	NA	FALSE	FALSE	15428650	NA	TRUE	FALSE	NA	TRUE	NA
GCST90200303	N-acetyl-L-alanine levels	8,220 European ancestry individuals	NA	FALSE	FALSE	15430569	NA	TRUE	FALSE	NA	TRUE	NA
GCST90200304	Citrate levels	8,260 European ancestry individuals	NA	FALSE	FALSE	15430477	NA	TRUE	FALSE	NA	TRUE	NA
GCST90200305	2-aminobutyrate levels	8,242 European ancestry individuals	NA	FALSE	FALSE	15430647	NA	TRUE	FALSE	NA	TRUE	NA
GCST90200306	Butyrate/isobutyrate (4:0) levels	8,004 European ancestry individuals	NA	FALSE	FALSE	15422693	NA	TRUE	FALSE	NA	TRUE	NA
GCST90200307	Urate levels	8,264 European ancestry individuals	NA	FALSE	FALSE	15430914	NA	TRUE	FALSE	NA	TRUE	NA
GCST90200308	3-hydroxyisobutyrate levels	8,177 European ancestry individuals	NA	FALSE	FALSE	15427851	NA	TRUE	FALSE	NA	TRUE	NA
GCST90200309	Vanillylmandelate (VMA) levels	8,216 European ancestry individuals	NA	FALSE	FALSE	15429240	NA	TRUE	FALSE	NA	TRUE	NA
GCST90200310	3-aminoisobutyrate levels	8,265 European ancestry individuals	NA	FALSE	FALSE	15430478	NA	TRUE	FALSE	NA	TRUE	NA
GCST90200311	4-acetamidobutanoate levels	8,154 European ancestry individuals	NA	FALSE	FALSE	15428044	NA	TRUE	FALSE	NA	TRUE	NA
GCST90200312	2-hydroxystearate levels	8,241 European ancestry individuals	NA	FALSE	FALSE	15428796	NA	TRUE	FALSE	NA	TRUE	NA
GCST90200313	N1-methyladenosine levels	8,247 European ancestry individuals	NA	FALSE	FALSE	15430936	NA	TRUE	FALSE	NA	TRUE	NA
GCST90200314	N-acetylneuraminate levels	8,200 European ancestry individuals	NA	FALSE	FALSE	15429999	NA	TRUE	FALSE	NA	TRUE	NA
GCST90200315	Gamma-glutamylhistidine levels	8,220 European ancestry individuals	NA	FALSE	FALSE	15429431	NA	TRUE	FALSE	NA	TRUE	NA
GCST90200316	N-acetylglucosaminylasparagine levels	8,144 European ancestry individuals	NA	FALSE	FALSE	15427396	NA	TRUE	FALSE	NA	TRUE	NA
GCST90200317	Homovanillate (hva) levels	6,320 European ancestry individuals	NA	FALSE	FALSE	15343584	NA	TRUE	FALSE	NA	TRUE	NA
GCST90200318	Acetoacetate levels	6,883 European ancestry individuals	NA	FALSE	FALSE	15371190	NA	TRUE	FALSE	NA	TRUE	NA
GCST90200319	Cys-gly, oxidized levels	8,256 European ancestry individuals	NA	FALSE	FALSE	15430969	NA	TRUE	FALSE	NA	TRUE	NA
GCST90200320	Dihomo-linoleate (20:2n6) levels	8,284 European ancestry individuals	NA	FALSE	FALSE	15431817	NA	TRUE	FALSE	NA	TRUE	NA
GCST90200321	Cholate levels	7,892 European ancestry individuals	NA	FALSE	FALSE	15419256	NA	TRUE	FALSE	NA	TRUE	NA
GCST90200322	Beta-hydroxyisovalerate levels	8,201 European ancestry individuals	NA	FALSE	FALSE	15429390	NA	TRUE	FALSE	NA	TRUE	NA
GCST90200323	Creatine levels	8,285 European ancestry individuals	NA	FALSE	FALSE	15431847	NA	TRUE	FALSE	NA	TRUE	NA
GCST90200324	Anthranilate levels	5,773 European ancestry individuals	NA	FALSE	FALSE	15303573	NA	TRUE	FALSE	NA	TRUE	NA
GCST90200325	Glycerol levels	8,285 European ancestry individuals	NA	FALSE	FALSE	15431588	NA	TRUE	FALSE	NA	TRUE	NA
GCST90200326	Gamma-glutamylleucine levels	8,041 European ancestry individuals	NA	FALSE	FALSE	15425086	NA	TRUE	FALSE	NA	TRUE	NA
GCST90200327	Choline levels	8,262 European ancestry individuals	NA	FALSE	FALSE	15431074	NA	TRUE	FALSE	NA	TRUE	NA
GCST90200328	3-methoxytyrosine levels	8,258 European ancestry individuals	NA	FALSE	FALSE	15431547	NA	TRUE	FALSE	NA	TRUE	NA
GCST90200329	3-phosphoglycerate levels	8,196 European ancestry individuals	NA	FALSE	FALSE	15429091	NA	TRUE	FALSE	NA	TRUE	NA
GCST90200330	1-palmitoyl-2-linoleoyl-gpc (16:0/18:2) levels	8,230 European ancestry individuals	NA	FALSE	FALSE	15430562	NA	TRUE	FALSE	NA	TRUE	NA
GCST90200331	1-palmitoyl-2-oleoyl-GPE (16:0/18:1) levels	8,262 European ancestry individuals	NA	FALSE	FALSE	15430799	NA	TRUE	FALSE	NA	TRUE	NA
GCST90200332	1-palmitoyl-2-linoleoyl-GPI (16:0/18:2) levels	8,115 European ancestry individuals	NA	FALSE	FALSE	15426269	NA	TRUE	FALSE	NA	TRUE	NA
GCST90200333	Taurocholic acid levels	7,743 European ancestry individuals	NA	FALSE	FALSE	15410203	NA	TRUE	FALSE	NA	TRUE	NA
GCST90200334	Taurodeoxycholate levels	7,287 European ancestry individuals	NA	FALSE	FALSE	15391666	NA	TRUE	FALSE	NA	TRUE	NA
GCST90200335	Stearoyl sphingomyelin (d18:1/18:0) levels	8,258 European ancestry individuals	NA	FALSE	FALSE	15431322	NA	TRUE	FALSE	NA	TRUE	NA
GCST90200336	Ceramide (d18:1/16:0) levels	8,266 European ancestry individuals	NA	FALSE	FALSE	15431335	NA	TRUE	FALSE	NA	TRUE	NA
GCST90200337	Taurochenodeoxycholate levels	8,048 European ancestry individuals	NA	FALSE	FALSE	15422810	NA	TRUE	FALSE	NA	TRUE	NA
GCST90200338	4-hydroxyphenylacetate levels	7,906 European ancestry individuals	NA	FALSE	FALSE	15417055	NA	TRUE	FALSE	NA	TRUE	NA
GCST90200339	5,6-dihydrothymine levels	8,219 European ancestry individuals	NA	FALSE	FALSE	15429211	NA	TRUE	FALSE	NA	TRUE	NA
GCST90200340	1-palmitoyl-2-oleoyl-gpc (16:0/18:1) levels	8,249 European ancestry individuals	NA	FALSE	FALSE	15430745	NA	TRUE	FALSE	NA	TRUE	NA
GCST90200341	N-stearoyl-sphingosine (d18:1/18:0) levels	8,254 European ancestry individuals	NA	FALSE	FALSE	15430228	NA	TRUE	FALSE	NA	TRUE	NA
GCST90200342	Glycochenodeoxycholate levels	8,164 European ancestry individuals	NA	FALSE	FALSE	15427263	NA	TRUE	FALSE	NA	TRUE	NA
GCST90200343	N-formylmethionine levels	8,235 European ancestry individuals	NA	FALSE	FALSE	15430719	NA	TRUE	FALSE	NA	TRUE	NA
GCST90200344	N6,n6,n6-trimethyllysine levels	8,180 European ancestry individuals	NA	FALSE	FALSE	15428764	NA	TRUE	FALSE	NA	TRUE	NA
GCST90200345	S-adenosylhomocysteine (SAH) levels	6,142 European ancestry individuals	NA	FALSE	FALSE	15326413	NA	TRUE	FALSE	NA	TRUE	NA
GCST90200346	4-acetaminophen sulfate levels	4,197 European ancestry individuals	NA	FALSE	FALSE	15427876	NA	TRUE	FALSE	NA	TRUE	NA
GCST90200347	2-hydroxyhippurate (salicylurate) levels	8,244 European ancestry individuals	NA	FALSE	FALSE	15430686	NA	TRUE	FALSE	NA	TRUE	NA
GCST90200348	Quinolinate levels	8,203 European ancestry individuals	NA	FALSE	FALSE	15429152	NA	TRUE	FALSE	NA	TRUE	NA
GCST90200349	Eicosapentaenoate (EPA; 20:5n3) levels	8,257 European ancestry individuals	NA	FALSE	FALSE	15430954	NA	TRUE	FALSE	NA	TRUE	NA
GCST90200350	Laurate (12:0) levels	8,226 European ancestry individuals	NA	FALSE	FALSE	15430188	NA	TRUE	FALSE	NA	TRUE	NA
GCST90200351	N-acetylputrescine levels	8,243 European ancestry individuals	NA	FALSE	FALSE	15430104	NA	TRUE	FALSE	NA	TRUE	NA
GCST90200352	Methylsuccinate levels	7,965 European ancestry individuals	NA	FALSE	FALSE	15419559	NA	TRUE	FALSE	NA	TRUE	NA
GCST90200353	9,10-DiHOME levels	7,557 European ancestry individuals	NA	FALSE	FALSE	15405104	NA	TRUE	FALSE	NA	TRUE	NA
GCST90200354	Linoleate (18:2n6) levels	8,260 European ancestry individuals	NA	FALSE	FALSE	15431169	NA	TRUE	FALSE	NA	TRUE	NA
GCST90200355	Adenosine 5'-diphosphate (ADP) levels	4,607 European ancestry individuals	NA	FALSE	FALSE	15444084	NA	TRUE	FALSE	NA	TRUE	NA
GCST90200356	Adenosine 5'-monophosphate (AMP) levels	8,218 European ancestry individuals	NA	FALSE	FALSE	15430189	NA	TRUE	FALSE	NA	TRUE	NA
GCST90200357	Adenosine 3',5'-cyclic monophosphate (camp) levels	6,756 European ancestry individuals	NA	FALSE	FALSE	15362708	NA	TRUE	FALSE	NA	TRUE	NA
GCST90200358	Arachidonate (20:4n6) levels	8,272 European ancestry individuals	NA	FALSE	FALSE	15431405	NA	TRUE	FALSE	NA	TRUE	NA
GCST90200359	5-methylthioadenosine (mta) levels	8,210 European ancestry individuals	NA	FALSE	FALSE	15429790	NA	TRUE	FALSE	NA	TRUE	NA
GCST90200360	Cortisone levels	8,153 European ancestry individuals	NA	FALSE	FALSE	15427119	NA	TRUE	FALSE	NA	TRUE	NA
GCST90200361	Beta-alanine levels	8,114 European ancestry individuals	NA	FALSE	FALSE	15426436	NA	TRUE	FALSE	NA	TRUE	NA
GCST90200362	Succinate levels	7,943 European ancestry individuals	NA	FALSE	FALSE	15419404	NA	TRUE	FALSE	NA	TRUE	NA
GCST90200363	Phosphocholine levels	8,245 European ancestry individuals	NA	FALSE	FALSE	15429912	NA	TRUE	FALSE	NA	TRUE	NA
GCST90200364	Cysteinylglycine levels	8,214 European ancestry individuals	NA	FALSE	FALSE	15428968	NA	TRUE	FALSE	NA	TRUE	NA
GCST90200365	Phenylpyruvate levels	8,241 European ancestry individuals	NA	FALSE	FALSE	15430365	NA	TRUE	FALSE	NA	TRUE	NA
GCST90200366	Creatinine levels	8,239 European ancestry individuals	NA	FALSE	FALSE	15430217	NA	TRUE	FALSE	NA	TRUE	NA
GCST90200367	3-Hydroxybutyrate levels	8,292 European ancestry individuals	NA	FALSE	FALSE	15432082	NA	TRUE	FALSE	NA	TRUE	NA
GCST90200368	Cholesterol levels	8,258 European ancestry individuals	NA	FALSE	FALSE	15431237	NA	TRUE	FALSE	NA	TRUE	NA
GCST90200369	2-hydroxyphenylacetate levels	7,564 European ancestry individuals	NA	FALSE	FALSE	15404594	NA	TRUE	FALSE	NA	TRUE	NA
GCST90200370	Aspartate levels	8,253 European ancestry individuals	NA	FALSE	FALSE	15430779	NA	TRUE	FALSE	NA	TRUE	NA
GCST90200371	3-(4-hydroxyphenyl)lactate levels	8,259 European ancestry individuals	NA	FALSE	FALSE	15430789	NA	TRUE	FALSE	NA	TRUE	NA
GCST90200372	Arginine levels	8,237 European ancestry individuals	NA	FALSE	FALSE	15429048	NA	TRUE	FALSE	NA	TRUE	NA
GCST90200373	Gluconate levels	8,106 European ancestry individuals	NA	FALSE	FALSE	15424939	NA	TRUE	FALSE	NA	TRUE	NA
GCST90200374	Sphinganine levels	7,429 European ancestry individuals	NA	FALSE	FALSE	15395846	NA	TRUE	FALSE	NA	TRUE	NA
GCST90200375	Gamma-glutamylglutamate levels	8,244 European ancestry individuals	NA	FALSE	FALSE	15430139	NA	TRUE	FALSE	NA	TRUE	NA
GCST90200376	Flavin adenine dinucleotide (FAD) levels	6,257 European ancestry individuals	NA	FALSE	FALSE	15337653	NA	TRUE	FALSE	NA	TRUE	NA
GCST90200377	Histidine levels	8,223 European ancestry individuals	NA	FALSE	FALSE	15430081	NA	TRUE	FALSE	NA	TRUE	NA
GCST90200378	Cortisol levels (plasma)	8,193 European ancestry individuals	NA	FALSE	FALSE	15428166	NA	TRUE	FALSE	NA	TRUE	NA
GCST90200379	Hypotaurine levels	8,212 European ancestry individuals	NA	FALSE	FALSE	15430104	NA	TRUE	FALSE	NA	TRUE	NA
GCST90200380	Glutarate (C5-DC) levels	7,757 European ancestry individuals	NA	FALSE	FALSE	15413654	NA	TRUE	FALSE	NA	TRUE	NA
GCST90200381	S-1-pyrroline-5-carboxylate levels	8,232 European ancestry individuals	NA	FALSE	FALSE	15430403	NA	TRUE	FALSE	NA	TRUE	NA
GCST90200382	Cystine levels	8,177 European ancestry individuals	NA	FALSE	FALSE	15426754	NA	TRUE	FALSE	NA	TRUE	NA
GCST90200383	Cystathionine levels	8,014 European ancestry individuals	NA	FALSE	FALSE	15422060	NA	TRUE	FALSE	NA	TRUE	NA
GCST90200384	Guanidinoacetate levels	8,238 European ancestry individuals	NA	FALSE	FALSE	15430738	NA	TRUE	FALSE	NA	TRUE	NA
GCST90200385	Sphingosine levels	7,982 European ancestry individuals	NA	FALSE	FALSE	15419250	NA	TRUE	FALSE	NA	TRUE	NA
GCST90200386	Deoxycholate levels	7,649 European ancestry individuals	NA	FALSE	FALSE	15409155	NA	TRUE	FALSE	NA	TRUE	NA
GCST90200387	Glycocholate levels	8,247 European ancestry individuals	NA	FALSE	FALSE	15429694	NA	TRUE	FALSE	NA	TRUE	NA
GCST90200388	Palmitoleate (16:1n7) levels	8,290 European ancestry individuals	NA	FALSE	FALSE	15431891	NA	TRUE	FALSE	NA	TRUE	NA
GCST90200389	Leucine levels	8,252 European ancestry individuals	NA	FALSE	FALSE	15431186	NA	TRUE	FALSE	NA	TRUE	NA
GCST90200390	Stearate (18:0) levels	8,272 European ancestry individuals	NA	FALSE	FALSE	15431434	NA	TRUE	FALSE	NA	TRUE	NA
GCST90200391	Methionine levels	8,222 European ancestry individuals	NA	FALSE	FALSE	15429509	NA	TRUE	FALSE	NA	TRUE	NA
GCST90200392	Orotate levels	8,128 European ancestry individuals	NA	FALSE	FALSE	15426966	NA	TRUE	FALSE	NA	TRUE	NA
GCST90200393	Phosphate levels (UKB data field 30810)	8,247 European ancestry individuals	NA	FALSE	FALSE	15430914	NA	TRUE	FALSE	NA	TRUE	NA
GCST90200394	Inosine levels	4,940 European ancestry individuals	NA	FALSE	FALSE	15463011	NA	TRUE	FALSE	NA	TRUE	NA
GCST90200395	Inosine 5'-monophosphate (IMP) levels	4,639 European ancestry individuals	NA	FALSE	FALSE	15456842	NA	TRUE	FALSE	NA	TRUE	NA
GCST90200396	Phenylalanine levels	8,228 European ancestry individuals	NA	FALSE	FALSE	15430190	NA	TRUE	FALSE	NA	TRUE	NA
GCST90200397	Palmitate (16:0) levels	8,269 European ancestry individuals	NA	FALSE	FALSE	15431567	NA	TRUE	FALSE	NA	TRUE	NA
GCST90200398	Malate levels	8,187 European ancestry individuals	NA	FALSE	FALSE	15429235	NA	TRUE	FALSE	NA	TRUE	NA
GCST90200399	Isoleucine levels	8,255 European ancestry individuals	NA	FALSE	FALSE	15431154	NA	TRUE	FALSE	NA	TRUE	NA
GCST90200400	Nicotinamide levels	8,110 European ancestry individuals	NA	FALSE	FALSE	15426273	NA	TRUE	FALSE	NA	TRUE	NA
GCST90200401	Myo-inositol levels	8,193 European ancestry individuals	NA	FALSE	FALSE	15429363	NA	TRUE	FALSE	NA	TRUE	NA
GCST90200402	Lysine levels	8,250 European ancestry individuals	NA	FALSE	FALSE	15430464	NA	TRUE	FALSE	NA	TRUE	NA
GCST90200403	Citrulline levels	8,157 European ancestry individuals	NA	FALSE	FALSE	15428505	NA	TRUE	FALSE	NA	TRUE	NA
GCST90200404	Ornithine levels	8,255 European ancestry individuals	NA	FALSE	FALSE	15430703	NA	TRUE	FALSE	NA	TRUE	NA
GCST90200405	Retinol (Vitamin A) levels	8,247 European ancestry individuals	NA	FALSE	FALSE	15429676	NA	TRUE	FALSE	NA	TRUE	NA
GCST90200406	1-methylnicotinamide levels	8,194 European ancestry individuals	NA	FALSE	FALSE	15429301	NA	TRUE	FALSE	NA	TRUE	NA
GCST90200407	Uridine levels	8,253 European ancestry individuals	NA	FALSE	FALSE	15430767	NA	TRUE	FALSE	NA	TRUE	NA
GCST90200408	Plasma lactate levels	8,217 European ancestry individuals	NA	FALSE	FALSE	15429793	NA	TRUE	FALSE	NA	TRUE	NA
GCST90200409	Pristanate levels	6,497 European ancestry individuals	NA	FALSE	FALSE	15349844	NA	TRUE	FALSE	NA	TRUE	NA
GCST90200410	Phytanate levels	8,223 European ancestry individuals	NA	FALSE	FALSE	15429970	NA	TRUE	FALSE	NA	TRUE	NA
GCST90200411	Plasma free proline levels	8,257 European ancestry individuals	NA	FALSE	FALSE	15431336	NA	TRUE	FALSE	NA	TRUE	NA
GCST90200412	Glutamate levels	8,287 European ancestry individuals	NA	FALSE	FALSE	15432170	NA	TRUE	FALSE	NA	TRUE	NA
GCST90200413	2'-deoxyuridine levels	7,915 European ancestry individuals	NA	FALSE	FALSE	15415683	NA	TRUE	FALSE	NA	TRUE	NA
GCST90200414	Myristate (14:0) levels	8,282 European ancestry individuals	NA	FALSE	FALSE	15431724	NA	TRUE	FALSE	NA	TRUE	NA
GCST90200415	Serine levels	8,271 European ancestry individuals	NA	FALSE	FALSE	15431627	NA	TRUE	FALSE	NA	TRUE	NA
GCST90200416	Trans-urocanate levels	8,198 European ancestry individuals	NA	FALSE	FALSE	15429044	NA	TRUE	FALSE	NA	TRUE	NA
GCST90200417	Urea levels	8,238 European ancestry individuals	NA	FALSE	FALSE	15430589	NA	TRUE	FALSE	NA	TRUE	NA
GCST90200418	Pyridoxal levels	8,021 European ancestry individuals	NA	FALSE	FALSE	15424075	NA	TRUE	FALSE	NA	TRUE	NA
GCST90200419	Glutamine levels	8,253 European ancestry individuals	NA	FALSE	FALSE	15430860	NA	TRUE	FALSE	NA	TRUE	NA
GCST90200420	Taurine levels	8,219 European ancestry individuals	NA	FALSE	FALSE	15430430	NA	TRUE	FALSE	NA	TRUE	NA
GCST90200421	Salicylate levels	8,191 European ancestry individuals	NA	FALSE	FALSE	15429328	NA	TRUE	FALSE	NA	TRUE	NA
GCST90200422	Serotonin levels	7,498 European ancestry individuals	NA	FALSE	FALSE	15399118	NA	TRUE	FALSE	NA	TRUE	NA
GCST90200423	Spermidine levels	7,348 European ancestry individuals	NA	FALSE	FALSE	15391096	NA	TRUE	FALSE	NA	TRUE	NA
GCST90200424	Dimethylglycine levels	8,224 European ancestry individuals	NA	FALSE	FALSE	15430076	NA	TRUE	FALSE	NA	TRUE	NA
GCST90200425	Betaine levels	8,232 European ancestry individuals	NA	FALSE	FALSE	15429964	NA	TRUE	FALSE	NA	TRUE	NA
GCST90200426	Xylose levels	6,822 European ancestry individuals	NA	FALSE	FALSE	15364312	NA	TRUE	FALSE	NA	TRUE	NA
GCST90200427	Tyrosine levels	8,252 European ancestry individuals	NA	FALSE	FALSE	15431184	NA	TRUE	FALSE	NA	TRUE	NA
GCST90200428	Caprate (10:0) levels	8,272 European ancestry individuals	NA	FALSE	FALSE	15431487	NA	TRUE	FALSE	NA	TRUE	NA
GCST90200429	Cytidine levels	7,659 European ancestry individuals	NA	FALSE	FALSE	15408137	NA	TRUE	FALSE	NA	TRUE	NA
GCST90200430	Pyruvate levels	8,259 European ancestry individuals	NA	FALSE	FALSE	15431265	NA	TRUE	FALSE	NA	TRUE	NA
GCST90200431	Alanine levels	8,265 European ancestry individuals	NA	FALSE	FALSE	15430972	NA	TRUE	FALSE	NA	TRUE	NA
GCST90200432	Threonine levels	8,245 European ancestry individuals	NA	FALSE	FALSE	15430264	NA	TRUE	FALSE	NA	TRUE	NA
GCST90200433	Cytosine levels	6,990 European ancestry individuals	NA	FALSE	FALSE	15376531	NA	TRUE	FALSE	NA	TRUE	NA
GCST90200434	12,13-DiHOME levels	7,918 European ancestry individuals	NA	FALSE	FALSE	15419527	NA	TRUE	FALSE	NA	TRUE	NA
GCST90200435	Mannose levels	8,212 European ancestry individuals	NA	FALSE	FALSE	15429302	NA	TRUE	FALSE	NA	TRUE	NA
GCST90200436	Caffeine levels	8,005 European ancestry individuals	NA	FALSE	FALSE	15423165	NA	TRUE	FALSE	NA	TRUE	NA
GCST90200437	Fructose levels	8,137 European ancestry individuals	NA	FALSE	FALSE	15426981	NA	TRUE	FALSE	NA	TRUE	NA
GCST90200438	Alpha-ketobutyrate levels	8,192 European ancestry individuals	NA	FALSE	FALSE	15428244	NA	TRUE	FALSE	NA	TRUE	NA
GCST90200439	Cysteine levels	8,216 European ancestry individuals	NA	FALSE	FALSE	15429409	NA	TRUE	FALSE	NA	TRUE	NA
GCST90200440	Blood sugar levels	8,123 European ancestry individuals	NA	FALSE	FALSE	15426368	NA	TRUE	FALSE	NA	TRUE	NA
GCST90200441	Tryptophan levels	8,235 European ancestry individuals	NA	FALSE	FALSE	15430212	NA	TRUE	FALSE	NA	TRUE	NA
GCST90200442	Valine levels	8,247 European ancestry individuals	NA	FALSE	FALSE	15430786	NA	TRUE	FALSE	NA	TRUE	NA
GCST90200443	Pseudouridine levels	8,213 European ancestry individuals	NA	FALSE	FALSE	15429589	NA	TRUE	FALSE	NA	TRUE	NA
GCST90200444	Dihydroorotate levels	8,195 European ancestry individuals	NA	FALSE	FALSE	15426607	NA	TRUE	FALSE	NA	TRUE	NA
GCST90200445	Caprylate (8:0) levels	8,163 European ancestry individuals	NA	FALSE	FALSE	15425354	NA	TRUE	FALSE	NA	TRUE	NA
GCST90200446	Arachidate (20:0) levels	8,228 European ancestry individuals	NA	FALSE	FALSE	15430570	NA	TRUE	FALSE	NA	TRUE	NA
GCST90200447	Maltose levels in coronary artery disease	6,351 European ancestry individuals	NA	FALSE	FALSE	15347032	NA	TRUE	FALSE	NA	TRUE	NA
GCST90200448	N-stearoyl-sphinganine (d18:0/18:0) levels	6,737 European ancestry individuals	NA	FALSE	FALSE	15367087	NA	TRUE	FALSE	NA	TRUE	NA
GCST90200449	Sucrose levels	7,803 European ancestry individuals	NA	FALSE	FALSE	15415171	NA	TRUE	FALSE	NA	TRUE	NA
GCST90200450	Caproate (6:0) levels	7,564 European ancestry individuals	NA	FALSE	FALSE	15404508	NA	TRUE	FALSE	NA	TRUE	NA
GCST90200451	Nonadecanoate (19:0) levels	8,231 European ancestry individuals	NA	FALSE	FALSE	15430042	NA	TRUE	FALSE	NA	TRUE	NA
GCST90200452	Plasma free asparagine levels	8,245 European ancestry individuals	NA	FALSE	FALSE	15430003	NA	TRUE	FALSE	NA	TRUE	NA
GCST90200453	X-07765 levels	8,127 European ancestry individuals	NA	FALSE	FALSE	15427497	NA	TRUE	FALSE	NA	TRUE	NA
GCST90200454	Kynurenate levels	8,241 European ancestry individuals	NA	FALSE	FALSE	15430311	NA	TRUE	FALSE	NA	TRUE	NA
GCST90200455	Alpha-ketoglutarate levels	8,212 European ancestry individuals	NA	FALSE	FALSE	15429217	NA	TRUE	FALSE	NA	TRUE	NA
GCST90200456	X-11308 levels	8,253 European ancestry individuals	NA	FALSE	FALSE	15430735	NA	TRUE	FALSE	NA	TRUE	NA
GCST90200457	Pentadecanoate (15:0) levels	8,273 European ancestry individuals	NA	FALSE	FALSE	15431327	NA	TRUE	FALSE	NA	TRUE	NA
GCST90200458	X-11315 levels	8,139 European ancestry individuals	NA	FALSE	FALSE	15426875	NA	TRUE	FALSE	NA	TRUE	NA
GCST90200459	Margarate (17:0) levels	8,279 European ancestry individuals	NA	FALSE	FALSE	15431582	NA	TRUE	FALSE	NA	TRUE	NA
GCST90200460	X-11372 levels	8,251 European ancestry individuals	NA	FALSE	FALSE	15431068	NA	TRUE	FALSE	NA	TRUE	NA
GCST90200461	X-10458 levels	7,970 European ancestry individuals	NA	FALSE	FALSE	15418298	NA	TRUE	FALSE	NA	TRUE	NA
GCST90200462	X-11299 levels	8,203 European ancestry individuals	NA	FALSE	FALSE	15429423	NA	TRUE	FALSE	NA	TRUE	NA
GCST90200463	X-11478 levels	8,242 European ancestry individuals	NA	FALSE	FALSE	15430075	NA	TRUE	FALSE	NA	TRUE	NA
GCST90200464	X-11849 levels	7,679 European ancestry individuals	NA	FALSE	FALSE	15411690	NA	TRUE	FALSE	NA	TRUE	NA
GCST90200465	X-11787 levels	8,247 European ancestry individuals	NA	FALSE	FALSE	15431000	NA	TRUE	FALSE	NA	TRUE	NA
GCST90200466	X-11632 levels	7,784 European ancestry individuals	NA	FALSE	FALSE	15414129	NA	TRUE	FALSE	NA	TRUE	NA
GCST90200467	X-11852 levels	7,295 European ancestry individuals	NA	FALSE	FALSE	15394910	NA	TRUE	FALSE	NA	TRUE	NA
GCST90200468	X-11847 levels	7,193 European ancestry individuals	NA	FALSE	FALSE	15389923	NA	TRUE	FALSE	NA	TRUE	NA
GCST90200469	X-11483 levels	7,798 European ancestry individuals	NA	FALSE	FALSE	15415518	NA	TRUE	FALSE	NA	TRUE	NA
GCST90200470	X-11470 levels	8,134 European ancestry individuals	NA	FALSE	FALSE	15425746	NA	TRUE	FALSE	NA	TRUE	NA
GCST90200471	X-11381 levels	8,225 European ancestry individuals	NA	FALSE	FALSE	15430300	NA	TRUE	FALSE	NA	TRUE	NA
GCST90200472	X-11850 levels	7,629 European ancestry individuals	NA	FALSE	FALSE	15404183	NA	TRUE	FALSE	NA	TRUE	NA
GCST90200473	X-11795 levels	8,238 European ancestry individuals	NA	FALSE	FALSE	15430933	NA	TRUE	FALSE	NA	TRUE	NA
GCST90200474	X-11444 levels	8,206 European ancestry individuals	NA	FALSE	FALSE	15428503	NA	TRUE	FALSE	NA	TRUE	NA
GCST90200475	X-11858 levels	6,008 European ancestry individuals	NA	FALSE	FALSE	15331917	NA	TRUE	FALSE	NA	TRUE	NA
GCST90200476	X-11843 levels	7,230 European ancestry individuals	NA	FALSE	FALSE	15387369	NA	TRUE	FALSE	NA	TRUE	NA
GCST90200477	X-12127 levels	5,878 European ancestry individuals	NA	FALSE	FALSE	15310194	NA	TRUE	FALSE	NA	TRUE	NA
GCST90200478	X-12221 levels	6,819 European ancestry individuals	NA	FALSE	FALSE	15363629	NA	TRUE	FALSE	NA	TRUE	NA
GCST90200479	X-12283 levels	7,763 European ancestry individuals	NA	FALSE	FALSE	15406777	NA	TRUE	FALSE	NA	TRUE	NA
GCST90200480	X-12410 levels	7,442 European ancestry individuals	NA	FALSE	FALSE	15398811	NA	TRUE	FALSE	NA	TRUE	NA
GCST90200481	X-12104 levels	7,194 European ancestry individuals	NA	FALSE	FALSE	15387507	NA	TRUE	FALSE	NA	TRUE	NA
GCST90200482	X-12193 levels	7,705 European ancestry individuals	NA	FALSE	FALSE	15406696	NA	TRUE	FALSE	NA	TRUE	NA
GCST90200483	X-12216 levels	8,181 European ancestry individuals	NA	FALSE	FALSE	15428575	NA	TRUE	FALSE	NA	TRUE	NA
GCST90200484	X-12306 levels	6,054 European ancestry individuals	NA	FALSE	FALSE	15330050	NA	TRUE	FALSE	NA	TRUE	NA
GCST90200485	X-12100 levels	8,210 European ancestry individuals	NA	FALSE	FALSE	15430162	NA	TRUE	FALSE	NA	TRUE	NA
GCST90200486	X-12261 levels	4,347 European ancestry individuals	NA	FALSE	FALSE	15426492	NA	TRUE	FALSE	NA	TRUE	NA
GCST90200487	X-11880 levels	8,206 European ancestry individuals	NA	FALSE	FALSE	15428916	NA	TRUE	FALSE	NA	TRUE	NA
GCST90200488	X-12117 levels	7,379 European ancestry individuals	NA	FALSE	FALSE	15393585	NA	TRUE	FALSE	NA	TRUE	NA
GCST90200489	X-12407 levels	6,534 European ancestry individuals	NA	FALSE	FALSE	15348660	NA	TRUE	FALSE	NA	TRUE	NA
GCST90200490	X-12101 levels	8,217 European ancestry individuals	NA	FALSE	FALSE	15430268	NA	TRUE	FALSE	NA	TRUE	NA
GCST90200491	X-12026 levels	8,180 European ancestry individuals	NA	FALSE	FALSE	15429366	NA	TRUE	FALSE	NA	TRUE	NA
GCST90200492	X-12411 levels	8,174 European ancestry individuals	NA	FALSE	FALSE	15428714	NA	TRUE	FALSE	NA	TRUE	NA
GCST90200493	X-12013 levels	5,848 European ancestry individuals	NA	FALSE	FALSE	15312597	NA	TRUE	FALSE	NA	TRUE	NA
GCST90200494	X-12007 levels	8,002 European ancestry individuals	NA	FALSE	FALSE	15421330	NA	TRUE	FALSE	NA	TRUE	NA
GCST90200495	X-12462 levels	8,236 European ancestry individuals	NA	FALSE	FALSE	15429928	NA	TRUE	FALSE	NA	TRUE	NA
GCST90200496	X-12714 levels	6,870 European ancestry individuals	NA	FALSE	FALSE	15372741	NA	TRUE	FALSE	NA	TRUE	NA
GCST90200497	X-12740 levels	6,449 European ancestry individuals	NA	FALSE	FALSE	15346050	NA	TRUE	FALSE	NA	TRUE	NA
GCST90200498	X-12730 levels	7,133 European ancestry individuals	NA	FALSE	FALSE	15384612	NA	TRUE	FALSE	NA	TRUE	NA
GCST90200499	X-12701 levels	6,278 European ancestry individuals	NA	FALSE	FALSE	15330063	NA	TRUE	FALSE	NA	TRUE	NA
GCST90200500	X-12816 levels	5,190 European ancestry individuals	NA	FALSE	FALSE	15259127	NA	TRUE	FALSE	NA	TRUE	NA
GCST90200501	X-12731 levels	5,770 European ancestry individuals	NA	FALSE	FALSE	15306286	NA	TRUE	FALSE	NA	TRUE	NA
GCST90200502	X-12707 levels	7,461 European ancestry individuals	NA	FALSE	FALSE	15399335	NA	TRUE	FALSE	NA	TRUE	NA
GCST90200503	X-12729 levels	7,446 European ancestry individuals	NA	FALSE	FALSE	15399983	NA	TRUE	FALSE	NA	TRUE	NA
GCST90200504	X-12830 levels	5,725 European ancestry individuals	NA	FALSE	FALSE	15295616	NA	TRUE	FALSE	NA	TRUE	NA
GCST90200505	X-12818 levels	6,246 European ancestry individuals	NA	FALSE	FALSE	15326545	NA	TRUE	FALSE	NA	TRUE	NA
GCST90200506	X-12812 levels	6,435 European ancestry individuals	NA	FALSE	FALSE	15342139	NA	TRUE	FALSE	NA	TRUE	NA
GCST90200507	X-12822 levels	7,957 European ancestry individuals	NA	FALSE	FALSE	15420736	NA	TRUE	FALSE	NA	TRUE	NA
GCST90200508	X-12738 levels	5,874 European ancestry individuals	NA	FALSE	FALSE	15304194	NA	TRUE	FALSE	NA	TRUE	NA
GCST90200509	X-12544 levels	7,471 European ancestry individuals	NA	FALSE	FALSE	15399646	NA	TRUE	FALSE	NA	TRUE	NA
GCST90200510	X-12680 levels	8,255 European ancestry individuals	NA	FALSE	FALSE	15430396	NA	TRUE	FALSE	NA	TRUE	NA
GCST90200511	X-12906 levels	7,896 European ancestry individuals	NA	FALSE	FALSE	15416798	NA	TRUE	FALSE	NA	TRUE	NA
GCST90200512	X-13684 levels	8,112 European ancestry individuals	NA	FALSE	FALSE	15426792	NA	TRUE	FALSE	NA	TRUE	NA
GCST90200513	X-13507 levels	7,936 European ancestry individuals	NA	FALSE	FALSE	15418372	NA	TRUE	FALSE	NA	TRUE	NA
GCST90200514	X-12851 levels	7,385 European ancestry individuals	NA	FALSE	FALSE	15395726	NA	TRUE	FALSE	NA	TRUE	NA
GCST90200515	X-12849 levels	7,555 European ancestry individuals	NA	FALSE	FALSE	15404109	NA	TRUE	FALSE	NA	TRUE	NA
GCST90200516	X-12847 levels	7,790 European ancestry individuals	NA	FALSE	FALSE	15413150	NA	TRUE	FALSE	NA	TRUE	NA
GCST90200517	X-13553 levels	8,118 European ancestry individuals	NA	FALSE	FALSE	15425695	NA	TRUE	FALSE	NA	TRUE	NA
GCST90200518	X-12839 levels	4,867 European ancestry individuals	NA	FALSE	FALSE	15458356	NA	TRUE	FALSE	NA	TRUE	NA
GCST90200519	X-13729 levels	7,724 European ancestry individuals	NA	FALSE	FALSE	15410706	NA	TRUE	FALSE	NA	TRUE	NA
GCST90200520	X-13007 levels	6,270 European ancestry individuals	NA	FALSE	FALSE	15341748	NA	TRUE	FALSE	NA	TRUE	NA
GCST90200521	X-13844 levels	7,501 European ancestry individuals	NA	FALSE	FALSE	15398992	NA	TRUE	FALSE	NA	TRUE	NA
GCST90200522	X-13728 levels	7,905 European ancestry individuals	NA	FALSE	FALSE	15420146	NA	TRUE	FALSE	NA	TRUE	NA
GCST90200523	X-12844 levels	8,231 European ancestry individuals	NA	FALSE	FALSE	15429689	NA	TRUE	FALSE	NA	TRUE	NA
GCST90200524	X-13695 levels	6,486 European ancestry individuals	NA	FALSE	FALSE	15350858	NA	TRUE	FALSE	NA	TRUE	NA
GCST90200525	X-13723 levels	5,269 European ancestry individuals	NA	FALSE	FALSE	15258271	NA	TRUE	FALSE	NA	TRUE	NA
GCST90200526	X-14056 levels	8,242 European ancestry individuals	NA	FALSE	FALSE	15430238	NA	TRUE	FALSE	NA	TRUE	NA
GCST90200527	X-13866 levels	8,252 European ancestry individuals	NA	FALSE	FALSE	15430990	NA	TRUE	FALSE	NA	TRUE	NA
GCST90200528	X-17146 levels	7,778 European ancestry individuals	NA	FALSE	FALSE	15413146	NA	TRUE	FALSE	NA	TRUE	NA
GCST90200529	X-16397 levels	8,057 European ancestry individuals	NA	FALSE	FALSE	15424887	NA	TRUE	FALSE	NA	TRUE	NA
GCST90200530	X-17335 levels	7,747 European ancestry individuals	NA	FALSE	FALSE	15411378	NA	TRUE	FALSE	NA	TRUE	NA
GCST90200531	X-16964 levels	8,048 European ancestry individuals	NA	FALSE	FALSE	15424085	NA	TRUE	FALSE	NA	TRUE	NA
GCST90200532	X-16935 levels	7,804 European ancestry individuals	NA	FALSE	FALSE	15413446	NA	TRUE	FALSE	NA	TRUE	NA
GCST90200533	X-15486 levels	8,236 European ancestry individuals	NA	FALSE	FALSE	15430469	NA	TRUE	FALSE	NA	TRUE	NA
GCST90200534	X-16580 levels	8,254 European ancestry individuals	NA	FALSE	FALSE	15431135	NA	TRUE	FALSE	NA	TRUE	NA
GCST90200535	X-17325 levels	7,448 European ancestry individuals	NA	FALSE	FALSE	15398826	NA	TRUE	FALSE	NA	TRUE	NA
GCST90200536	X-17328 levels	5,856 European ancestry individuals	NA	FALSE	FALSE	15309442	NA	TRUE	FALSE	NA	TRUE	NA
GCST90200537	X-16087 levels	7,071 European ancestry individuals	NA	FALSE	FALSE	15383204	NA	TRUE	FALSE	NA	TRUE	NA
GCST90200538	X-17010 levels	7,879 European ancestry individuals	NA	FALSE	FALSE	15416580	NA	TRUE	FALSE	NA	TRUE	NA
GCST90200539	X-14939 levels	8,250 European ancestry individuals	NA	FALSE	FALSE	15431307	NA	TRUE	FALSE	NA	TRUE	NA
GCST90200540	X-15461 levels	8,144 European ancestry individuals	NA	FALSE	FALSE	15427795	NA	TRUE	FALSE	NA	TRUE	NA
GCST90200541	X-15523 levels	8,071 European ancestry individuals	NA	FALSE	FALSE	15424746	NA	TRUE	FALSE	NA	TRUE	NA
GCST90200542	X-15728 levels	7,874 European ancestry individuals	NA	FALSE	FALSE	15413966	NA	TRUE	FALSE	NA	TRUE	NA
GCST90200543	X-15503 levels	8,237 European ancestry individuals	NA	FALSE	FALSE	15429705	NA	TRUE	FALSE	NA	TRUE	NA
GCST90200544	X-16124 levels	5,337 European ancestry individuals	NA	FALSE	FALSE	15272312	NA	TRUE	FALSE	NA	TRUE	NA
GCST90200545	X-17438 levels	6,913 European ancestry individuals	NA	FALSE	FALSE	15365729	NA	TRUE	FALSE	NA	TRUE	NA
GCST90200546	X-17354 levels	5,375 European ancestry individuals	NA	FALSE	FALSE	15269880	NA	TRUE	FALSE	NA	TRUE	NA
GCST90200547	X-17654 levels	7,690 European ancestry individuals	NA	FALSE	FALSE	15408966	NA	TRUE	FALSE	NA	TRUE	NA
GCST90200548	X-17676 levels	8,118 European ancestry individuals	NA	FALSE	FALSE	15427039	NA	TRUE	FALSE	NA	TRUE	NA
GCST90200549	X-17367 levels	6,092 European ancestry individuals	NA	FALSE	FALSE	15321108	NA	TRUE	FALSE	NA	TRUE	NA
GCST90200550	X-17357 levels	8,041 European ancestry individuals	NA	FALSE	FALSE	15424327	NA	TRUE	FALSE	NA	TRUE	NA
GCST90200551	X-18886 levels	8,198 European ancestry individuals	NA	FALSE	FALSE	15428705	NA	TRUE	FALSE	NA	TRUE	NA
GCST90200552	X-18887 levels	6,790 European ancestry individuals	NA	FALSE	FALSE	15368250	NA	TRUE	FALSE	NA	TRUE	NA
GCST90200553	X-17653 levels	8,025 European ancestry individuals	NA	FALSE	FALSE	15424164	NA	TRUE	FALSE	NA	TRUE	NA
GCST90200554	X-17346 levels	6,459 European ancestry individuals	NA	FALSE	FALSE	15343096	NA	TRUE	FALSE	NA	TRUE	NA
GCST90200555	X-17690 levels	7,043 European ancestry individuals	NA	FALSE	FALSE	15384001	NA	TRUE	FALSE	NA	TRUE	NA
GCST90200556	X-18345 levels	5,476 European ancestry individuals	NA	FALSE	FALSE	15278223	NA	TRUE	FALSE	NA	TRUE	NA
GCST90200557	X-17685 levels	7,327 European ancestry individuals	NA	FALSE	FALSE	15390006	NA	TRUE	FALSE	NA	TRUE	NA
GCST90200558	X-18888 levels	6,974 European ancestry individuals	NA	FALSE	FALSE	15372715	NA	TRUE	FALSE	NA	TRUE	NA
GCST90200559	X-18901 levels	8,128 European ancestry individuals	NA	FALSE	FALSE	15427949	NA	TRUE	FALSE	NA	TRUE	NA
GCST90200560	X-17351 levels	7,281 European ancestry individuals	NA	FALSE	FALSE	15388868	NA	TRUE	FALSE	NA	TRUE	NA
GCST90200561	X-18779 levels	8,144 European ancestry individuals	NA	FALSE	FALSE	15426933	NA	TRUE	FALSE	NA	TRUE	NA
GCST90200562	X-21286 levels	8,231 European ancestry individuals	NA	FALSE	FALSE	15430358	NA	TRUE	FALSE	NA	TRUE	NA
GCST90200563	X-21355 levels	8,257 European ancestry individuals	NA	FALSE	FALSE	15430366	NA	TRUE	FALSE	NA	TRUE	NA
GCST90200564	X-21319 levels	8,109 European ancestry individuals	NA	FALSE	FALSE	15424361	NA	TRUE	FALSE	NA	TRUE	NA
GCST90200565	X-21258 levels	8,198 European ancestry individuals	NA	FALSE	FALSE	15428505	NA	TRUE	FALSE	NA	TRUE	NA
GCST90200566	X-21364 levels	8,203 European ancestry individuals	NA	FALSE	FALSE	15429064	NA	TRUE	FALSE	NA	TRUE	NA
GCST90200567	X-21353 levels	8,265 European ancestry individuals	NA	FALSE	FALSE	15431194	NA	TRUE	FALSE	NA	TRUE	NA
GCST90200568	X-19438 levels	7,259 European ancestry individuals	NA	FALSE	FALSE	15387392	NA	TRUE	FALSE	NA	TRUE	NA
GCST90200569	X-18913 levels	8,271 European ancestry individuals	NA	FALSE	FALSE	15431181	NA	TRUE	FALSE	NA	TRUE	NA
GCST90200570	X-18921 levels	8,257 European ancestry individuals	NA	FALSE	FALSE	15430800	NA	TRUE	FALSE	NA	TRUE	NA
GCST90200571	X-21339 levels	8,203 European ancestry individuals	NA	FALSE	FALSE	15428402	NA	TRUE	FALSE	NA	TRUE	NA
GCST90200572	X-19299 levels	6,100 European ancestry individuals	NA	FALSE	FALSE	15329664	NA	TRUE	FALSE	NA	TRUE	NA
GCST90200573	X-18935 levels	4,952 European ancestry individuals	NA	FALSE	FALSE	15465872	NA	TRUE	FALSE	NA	TRUE	NA
GCST90200574	X-21310 levels	7,801 European ancestry individuals	NA	FALSE	FALSE	15413292	NA	TRUE	FALSE	NA	TRUE	NA
GCST90200575	X-21283 levels	7,055 European ancestry individuals	NA	FALSE	FALSE	15374688	NA	TRUE	FALSE	NA	TRUE	NA
GCST90200576	X-21285 levels	6,180 European ancestry individuals	NA	FALSE	FALSE	15333546	NA	TRUE	FALSE	NA	TRUE	NA
GCST90200577	X-21312 levels	4,897 European ancestry individuals	NA	FALSE	FALSE	15466547	NA	TRUE	FALSE	NA	TRUE	NA
GCST90200578	X-18922 levels	8,174 European ancestry individuals	NA	FALSE	FALSE	15428317	NA	TRUE	FALSE	NA	TRUE	NA
GCST90200579	X-21442 levels	6,827 European ancestry individuals	NA	FALSE	FALSE	15368219	NA	TRUE	FALSE	NA	TRUE	NA
GCST90200580	X-21796 levels	8,130 European ancestry individuals	NA	FALSE	FALSE	15425387	NA	TRUE	FALSE	NA	TRUE	NA
GCST90200581	X-21441 levels	8,030 European ancestry individuals	NA	FALSE	FALSE	15424784	NA	TRUE	FALSE	NA	TRUE	NA
GCST90200582	X-21752 levels	6,526 European ancestry individuals	NA	FALSE	FALSE	15349894	NA	TRUE	FALSE	NA	TRUE	NA
GCST90200583	X-21807 levels	5,602 European ancestry individuals	NA	FALSE	FALSE	15278260	NA	TRUE	FALSE	NA	TRUE	NA
GCST90200584	X-21736 levels	8,232 European ancestry individuals	NA	FALSE	FALSE	15430245	NA	TRUE	FALSE	NA	TRUE	NA
GCST90200585	X-21829 levels	8,217 European ancestry individuals	NA	FALSE	FALSE	15429228	NA	TRUE	FALSE	NA	TRUE	NA
GCST90200586	X-21471 levels	7,982 European ancestry individuals	NA	FALSE	FALSE	15419165	NA	TRUE	FALSE	NA	TRUE	NA
GCST90200587	X-21733 levels	6,916 European ancestry individuals	NA	FALSE	FALSE	15375208	NA	TRUE	FALSE	NA	TRUE	NA
GCST90200588	X-21742 levels	5,918 European ancestry individuals	NA	FALSE	FALSE	15306712	NA	TRUE	FALSE	NA	TRUE	NA
GCST90200589	X-21821 levels	7,699 European ancestry individuals	NA	FALSE	FALSE	15408996	NA	TRUE	FALSE	NA	TRUE	NA
GCST90200590	X-21470 levels	7,700 European ancestry individuals	NA	FALSE	FALSE	15411039	NA	TRUE	FALSE	NA	TRUE	NA
GCST90200591	X-21383 levels	8,226 European ancestry individuals	NA	FALSE	FALSE	15429866	NA	TRUE	FALSE	NA	TRUE	NA
GCST90200592	X-21607 levels	7,975 European ancestry individuals	NA	FALSE	FALSE	15420448	NA	TRUE	FALSE	NA	TRUE	NA
GCST90200593	X-21834 levels	7,466 European ancestry individuals	NA	FALSE	FALSE	15398563	NA	TRUE	FALSE	NA	TRUE	NA
GCST90200594	X-21467 levels	8,195 European ancestry individuals	NA	FALSE	FALSE	15429611	NA	TRUE	FALSE	NA	TRUE	NA
GCST90200595	X-22776 levels	6,944 European ancestry individuals	NA	FALSE	FALSE	15381079	NA	TRUE	FALSE	NA	TRUE	NA
GCST90200596	X-23655 levels	6,764 European ancestry individuals	NA	FALSE	FALSE	15365777	NA	TRUE	FALSE	NA	TRUE	NA
GCST90200597	X-22834 levels	6,531 European ancestry individuals	NA	FALSE	FALSE	15353831	NA	TRUE	FALSE	NA	TRUE	NA
GCST90200598	X-22771 levels	8,087 European ancestry individuals	NA	FALSE	FALSE	15425315	NA	TRUE	FALSE	NA	TRUE	NA
GCST90200599	X-23639 levels	8,272 European ancestry individuals	NA	FALSE	FALSE	15430149	NA	TRUE	FALSE	NA	TRUE	NA
GCST90200600	X-23648 levels	7,357 European ancestry individuals	NA	FALSE	FALSE	15388281	NA	TRUE	FALSE	NA	TRUE	NA
GCST90200601	X-23654 levels	8,241 European ancestry individuals	NA	FALSE	FALSE	15430653	NA	TRUE	FALSE	NA	TRUE	NA
GCST90200602	X-22520 levels	5,389 European ancestry individuals	NA	FALSE	FALSE	15275085	NA	TRUE	FALSE	NA	TRUE	NA
GCST90200603	X-23641 levels	6,673 European ancestry individuals	NA	FALSE	FALSE	15357285	NA	TRUE	FALSE	NA	TRUE	NA
GCST90200604	X-23276 levels	5,407 European ancestry individuals	NA	FALSE	FALSE	15280097	NA	TRUE	FALSE	NA	TRUE	NA
GCST90200605	X-21845 levels	4,874 European ancestry individuals	NA	FALSE	FALSE	15462393	NA	TRUE	FALSE	NA	TRUE	NA
GCST90200606	X-22509 levels	5,423 European ancestry individuals	NA	FALSE	FALSE	15277226	NA	TRUE	FALSE	NA	TRUE	NA
GCST90200607	X-23644 levels	8,250 European ancestry individuals	NA	FALSE	FALSE	15431121	NA	TRUE	FALSE	NA	TRUE	NA
GCST90200608	X-22162 levels	8,249 European ancestry individuals	NA	FALSE	FALSE	15430997	NA	TRUE	FALSE	NA	TRUE	NA
GCST90200609	X-23587 levels	7,662 European ancestry individuals	NA	FALSE	FALSE	15407271	NA	TRUE	FALSE	NA	TRUE	NA
GCST90200610	X-23593 levels	7,988 European ancestry individuals	NA	FALSE	FALSE	15419238	NA	TRUE	FALSE	NA	TRUE	NA
GCST90200611	X-23636 levels	8,251 European ancestry individuals	NA	FALSE	FALSE	15430819	NA	TRUE	FALSE	NA	TRUE	NA
GCST90200612	X-23678 levels	5,745 European ancestry individuals	NA	FALSE	FALSE	15301846	NA	TRUE	FALSE	NA	TRUE	NA
GCST90200613	X-23680 levels	8,215 European ancestry individuals	NA	FALSE	FALSE	15429265	NA	TRUE	FALSE	NA	TRUE	NA
GCST90200614	X-23780 levels	7,878 European ancestry individuals	NA	FALSE	FALSE	15416759	NA	TRUE	FALSE	NA	TRUE	NA
GCST90200615	X-23974 levels	7,752 European ancestry individuals	NA	FALSE	FALSE	15413226	NA	TRUE	FALSE	NA	TRUE	NA
GCST90200616	X-23659 levels	8,176 European ancestry individuals	NA	FALSE	FALSE	15428060	NA	TRUE	FALSE	NA	TRUE	NA
GCST90200617	X-23665 levels	8,214 European ancestry individuals	NA	FALSE	FALSE	15428821	NA	TRUE	FALSE	NA	TRUE	NA
GCST90200618	X-23782 levels	8,263 European ancestry individuals	NA	FALSE	FALSE	15431333	NA	TRUE	FALSE	NA	TRUE	NA
GCST90200619	X-24295 levels	7,987 European ancestry individuals	NA	FALSE	FALSE	15419388	NA	TRUE	FALSE	NA	TRUE	NA
GCST90200620	X-24243 levels	7,540 European ancestry individuals	NA	FALSE	FALSE	15402678	NA	TRUE	FALSE	NA	TRUE	NA
GCST90200621	X-23739 levels	8,249 European ancestry individuals	NA	FALSE	FALSE	15431287	NA	TRUE	FALSE	NA	TRUE	NA
GCST90200622	X-23997 levels	7,804 European ancestry individuals	NA	FALSE	FALSE	15409862	NA	TRUE	FALSE	NA	TRUE	NA
GCST90200623	X-24241 levels	8,053 European ancestry individuals	NA	FALSE	FALSE	15424531	NA	TRUE	FALSE	NA	TRUE	NA
GCST90200624	X-24328 levels	7,807 European ancestry individuals	NA	FALSE	FALSE	15416793	NA	TRUE	FALSE	NA	TRUE	NA
GCST90200625	X-24456 levels	6,523 European ancestry individuals	NA	FALSE	FALSE	15350499	NA	TRUE	FALSE	NA	TRUE	NA
GCST90200626	X-24418 levels	5,952 European ancestry individuals	NA	FALSE	FALSE	15310277	NA	TRUE	FALSE	NA	TRUE	NA
GCST90200627	X-24344 levels	5,457 European ancestry individuals	NA	FALSE	FALSE	15275870	NA	TRUE	FALSE	NA	TRUE	NA
GCST90200628	X-24556 levels	8,004 European ancestry individuals	NA	FALSE	FALSE	15422677	NA	TRUE	FALSE	NA	TRUE	NA
GCST90200629	X-24337 levels	8,088 European ancestry individuals	NA	FALSE	FALSE	15423414	NA	TRUE	FALSE	NA	TRUE	NA
GCST90200630	X-24546 levels	6,391 European ancestry individuals	NA	FALSE	FALSE	15351111	NA	TRUE	FALSE	NA	TRUE	NA
GCST90200631	X-24306 levels	8,074 European ancestry individuals	NA	FALSE	FALSE	15424356	NA	TRUE	FALSE	NA	TRUE	NA
GCST90200632	X-24307 levels	8,119 European ancestry individuals	NA	FALSE	FALSE	15426298	NA	TRUE	FALSE	NA	TRUE	NA
GCST90200633	X-24334 levels	6,975 European ancestry individuals	NA	FALSE	FALSE	15374286	NA	TRUE	FALSE	NA	TRUE	NA
GCST90200634	X-24518 levels	6,131 European ancestry individuals	NA	FALSE	FALSE	15326231	NA	TRUE	FALSE	NA	TRUE	NA
GCST90200635	X-24494 levels	6,767 European ancestry individuals	NA	FALSE	FALSE	15363264	NA	TRUE	FALSE	NA	TRUE	NA
GCST90200636	X-24544 levels	7,939 European ancestry individuals	NA	FALSE	FALSE	15417974	NA	TRUE	FALSE	NA	TRUE	NA
GCST90200637	X-24531 levels	6,455 European ancestry individuals	NA	FALSE	FALSE	15348017	NA	TRUE	FALSE	NA	TRUE	NA
GCST90200638	X-24811 levels	6,349 European ancestry individuals	NA	FALSE	FALSE	15337675	NA	TRUE	FALSE	NA	TRUE	NA
GCST90200639	X-24757 levels	6,251 European ancestry individuals	NA	FALSE	FALSE	15331876	NA	TRUE	FALSE	NA	TRUE	NA
GCST90200640	X-24978 levels	5,151 European ancestry individuals	NA	FALSE	FALSE	15248599	NA	TRUE	FALSE	NA	TRUE	NA
GCST90200641	X-24970 levels	8,263 European ancestry individuals	NA	FALSE	FALSE	15430626	NA	TRUE	FALSE	NA	TRUE	NA
GCST90200642	X-24795 levels	4,986 European ancestry individuals	NA	FALSE	FALSE	15466838	NA	TRUE	FALSE	NA	TRUE	NA
GCST90200643	X-24951 levels	8,208 European ancestry individuals	NA	FALSE	FALSE	15428739	NA	TRUE	FALSE	NA	TRUE	NA
GCST90200644	X-24728 levels	8,160 European ancestry individuals	NA	FALSE	FALSE	15427183	NA	TRUE	FALSE	NA	TRUE	NA
GCST90200645	X-24565 levels	4,364 European ancestry individuals	NA	FALSE	FALSE	15431669	NA	TRUE	FALSE	NA	TRUE	NA
GCST90200646	X-24801 levels	8,059 European ancestry individuals	NA	FALSE	FALSE	15424806	NA	TRUE	FALSE	NA	TRUE	NA
GCST90200647	X-24736 levels	4,846 European ancestry individuals	NA	FALSE	FALSE	15463052	NA	TRUE	FALSE	NA	TRUE	NA
GCST90200648	X-24585 levels	8,241 European ancestry individuals	NA	FALSE	FALSE	15430115	NA	TRUE	FALSE	NA	TRUE	NA
GCST90200649	X-24588 levels	8,239 European ancestry individuals	NA	FALSE	FALSE	15430112	NA	TRUE	FALSE	NA	TRUE	NA
GCST90200650	X-25109 levels	7,477 European ancestry individuals	NA	FALSE	FALSE	15402359	NA	TRUE	FALSE	NA	TRUE	NA
GCST90200651	X-24947 levels	8,002 European ancestry individuals	NA	FALSE	FALSE	15421195	NA	TRUE	FALSE	NA	TRUE	NA
GCST90200652	X-24949 levels	7,174 European ancestry individuals	NA	FALSE	FALSE	15385214	NA	TRUE	FALSE	NA	TRUE	NA
GCST90200653	X-24812 levels	7,878 European ancestry individuals	NA	FALSE	FALSE	15414520	NA	TRUE	FALSE	NA	TRUE	NA
GCST90200654	X-25217 levels	4,098 European ancestry individuals	NA	FALSE	FALSE	15416837	NA	TRUE	FALSE	NA	TRUE	NA
GCST90200655	X-25828 levels	8,156 European ancestry individuals	NA	FALSE	FALSE	15428691	NA	TRUE	FALSE	NA	TRUE	NA
GCST90200656	X-25371 levels	8,205 European ancestry individuals	NA	FALSE	FALSE	15428528	NA	TRUE	FALSE	NA	TRUE	NA
GCST90200657	X-25419 levels	7,994 European ancestry individuals	NA	FALSE	FALSE	15423198	NA	TRUE	FALSE	NA	TRUE	NA
GCST90200658	X-25265 levels	7,916 European ancestry individuals	NA	FALSE	FALSE	15417809	NA	TRUE	FALSE	NA	TRUE	NA
GCST90200659	X-25172 levels	8,117 European ancestry individuals	NA	FALSE	FALSE	15425497	NA	TRUE	FALSE	NA	TRUE	NA
GCST90200660	X-25957 levels	7,335 European ancestry individuals	NA	FALSE	FALSE	15393810	NA	TRUE	FALSE	NA	TRUE	NA
GCST90200661	X-25422 levels	8,210 European ancestry individuals	NA	FALSE	FALSE	15430495	NA	TRUE	FALSE	NA	TRUE	NA
GCST90200662	X-25790 levels	8,221 European ancestry individuals	NA	FALSE	FALSE	15429764	NA	TRUE	FALSE	NA	TRUE	NA
GCST90200663	X-25420 levels	8,271 European ancestry individuals	NA	FALSE	FALSE	15431271	NA	TRUE	FALSE	NA	TRUE	NA
GCST90200664	X-25810 levels	8,167 European ancestry individuals	NA	FALSE	FALSE	15427088	NA	TRUE	FALSE	NA	TRUE	NA
GCST90200665	X-25433 levels	6,516 European ancestry individuals	NA	FALSE	FALSE	15353611	NA	TRUE	FALSE	NA	TRUE	NA
GCST90200666	X-25343 levels	8,195 European ancestry individuals	NA	FALSE	FALSE	15427837	NA	TRUE	FALSE	NA	TRUE	NA
GCST90200667	X-25271 levels	7,906 European ancestry individuals	NA	FALSE	FALSE	15419139	NA	TRUE	FALSE	NA	TRUE	NA
GCST90200668	X-25520 levels	7,997 European ancestry individuals	NA	FALSE	FALSE	15422133	NA	TRUE	FALSE	NA	TRUE	NA
GCST90200669	X-25519 levels	8,080 European ancestry individuals	NA	FALSE	FALSE	15425390	NA	TRUE	FALSE	NA	TRUE	NA
GCST90200670	X-26111 levels	8,002 European ancestry individuals	NA	FALSE	FALSE	15423826	NA	TRUE	FALSE	NA	TRUE	NA
GCST90200671	X-26109 levels	6,992 European ancestry individuals	NA	FALSE	FALSE	15377098	NA	TRUE	FALSE	NA	TRUE	NA
GCST90200672	X-26054 levels	8,046 European ancestry individuals	NA	FALSE	FALSE	15423547	NA	TRUE	FALSE	NA	TRUE	NA
GCST90200673	Carnitine C4 levels	8,111 European ancestry individuals	NA	FALSE	FALSE	15426976	NA	TRUE	FALSE	NA	TRUE	NA
GCST90200674	Androsterone sulfate levels	8,182 European ancestry individuals	NA	FALSE	FALSE	15428238	NA	TRUE	FALSE	NA	TRUE	NA
GCST90200675	N-acetyltyrosine levels	7,841 European ancestry individuals	NA	FALSE	FALSE	15413664	NA	TRUE	FALSE	NA	TRUE	NA
GCST90200676	N-acetyl-L-glutamine levels	8,181 European ancestry individuals	NA	FALSE	FALSE	15428829	NA	TRUE	FALSE	NA	TRUE	NA
GCST90200677	N-acetylphenylalanine levels	8,228 European ancestry individuals	NA	FALSE	FALSE	15430074	NA	TRUE	FALSE	NA	TRUE	NA
GCST90200678	N-acetylasparagine levels	7,935 European ancestry individuals	NA	FALSE	FALSE	15419345	NA	TRUE	FALSE	NA	TRUE	NA
GCST90200679	N-acetylarginine levels	8,271 European ancestry individuals	NA	FALSE	FALSE	15431504	NA	TRUE	FALSE	NA	TRUE	NA
GCST90200680	5-acetylamino-6-formylamino-3-methyluracil levels	7,599 European ancestry individuals	NA	FALSE	FALSE	15405151	NA	TRUE	FALSE	NA	TRUE	NA
GCST90200681	Orotidine levels	8,017 European ancestry individuals	NA	FALSE	FALSE	15423203	NA	TRUE	FALSE	NA	TRUE	NA
GCST90200682	3-methylcytidine levels	8,117 European ancestry individuals	NA	FALSE	FALSE	15424688	NA	TRUE	FALSE	NA	TRUE	NA
GCST90200683	N-acetylcitrulline levels	7,324 European ancestry individuals	NA	FALSE	FALSE	15393120	NA	TRUE	FALSE	NA	TRUE	NA
GCST90200684	N-acetyl-aspartyl-glutamate (naag) levels	7,705 European ancestry individuals	NA	FALSE	FALSE	15413041	NA	TRUE	FALSE	NA	TRUE	NA
GCST90200685	1-stearoyl-2-arachidonoyl-gpc (18:0/20:4) levels	8,253 European ancestry individuals	NA	FALSE	FALSE	15429840	NA	TRUE	FALSE	NA	TRUE	NA
GCST90200686	Bilirubin (E,E) levels	8,263 European ancestry individuals	NA	FALSE	FALSE	15430594	NA	TRUE	FALSE	NA	TRUE	NA
GCST90200687	Bilirubin (E,Z or Z,E) levels	8,238 European ancestry individuals	NA	FALSE	FALSE	15430245	NA	TRUE	FALSE	NA	TRUE	NA
GCST90200688	Androsterone glucuronide levels	7,980 European ancestry individuals	NA	FALSE	FALSE	15419895	NA	TRUE	FALSE	NA	TRUE	NA
GCST90200689	N6-methyllysine levels	8,299 European ancestry individuals	NA	FALSE	FALSE	15432359	NA	TRUE	FALSE	NA	TRUE	NA
GCST90200690	N-acetyl-1-methylhistidine levels	7,588 European ancestry individuals	NA	FALSE	FALSE	15406311	NA	TRUE	FALSE	NA	TRUE	NA
GCST90200691	N-delta-acetylornithine levels	8,259 European ancestry individuals	NA	FALSE	FALSE	15430697	NA	TRUE	FALSE	NA	TRUE	NA
GCST90200692	1-palmitoyl-2-arachidonoyl-gpc (16:0/20:4n6) levels	8,238 European ancestry individuals	NA	FALSE	FALSE	15429442	NA	TRUE	FALSE	NA	TRUE	NA
GCST90200693	Glycochenodeoxycholate glucuronide (1) levels	8,236 European ancestry individuals	NA	FALSE	FALSE	15430142	NA	TRUE	FALSE	NA	TRUE	NA
GCST90200694	2'-o-methylcytidine levels	8,122 European ancestry individuals	NA	FALSE	FALSE	15425870	NA	TRUE	FALSE	NA	TRUE	NA
GCST90200695	2'-o-methyluridine levels	7,582 European ancestry individuals	NA	FALSE	FALSE	15405356	NA	TRUE	FALSE	NA	TRUE	NA
GCST90200696	N6,N6-dimethyllysine levels	8,265 European ancestry individuals	NA	FALSE	FALSE	15430926	NA	TRUE	FALSE	NA	TRUE	NA
GCST90200697	N2-acetyl,N6,N6-dimethyllysine levels	7,891 European ancestry individuals	NA	FALSE	FALSE	15417571	NA	TRUE	FALSE	NA	TRUE	NA
GCST90200698	N2-acetyl,N6-methyllysine levels	8,069 European ancestry individuals	NA	FALSE	FALSE	15425198	NA	TRUE	FALSE	NA	TRUE	NA
GCST90200699	Deoxycholic acid glucuronide levels	8,060 European ancestry individuals	NA	FALSE	FALSE	15424888	NA	TRUE	FALSE	NA	TRUE	NA
GCST90200700	Decadienedioic acid (C10:2-DC) levels	8,131 European ancestry individuals	NA	FALSE	FALSE	15425095	NA	TRUE	FALSE	NA	TRUE	NA
GCST90200701	Bilirubin degradation product, C17H18N2O4 (1) levels	8,254 European ancestry individuals	NA	FALSE	FALSE	15429429	NA	TRUE	FALSE	NA	TRUE	NA
GCST90200702	Bilirubin degradation product, C17H18N2O4 (2) levels	8,255 European ancestry individuals	NA	FALSE	FALSE	15429677	NA	TRUE	FALSE	NA	TRUE	NA
GCST90200703	Bilirubin degradation product, C17H18N2O4 (3) levels	8,253 European ancestry individuals	NA	FALSE	FALSE	15429420	NA	TRUE	FALSE	NA	TRUE	NA
GCST90200704	Bilirubin (z,z) levels	8,261 European ancestry individuals	NA	FALSE	FALSE	15431068	NA	TRUE	FALSE	NA	TRUE	NA
GCST90200705	Ethylmalonate levels	8,172 European ancestry individuals	NA	FALSE	FALSE	15427723	NA	TRUE	FALSE	NA	TRUE	NA
GCST90200706	Biliverdin levels	8,262 European ancestry individuals	NA	FALSE	FALSE	15431108	NA	TRUE	FALSE	NA	TRUE	NA
GCST90200707	Glycine levels	8,262 European ancestry individuals	NA	FALSE	FALSE	15431296	NA	TRUE	FALSE	NA	TRUE	NA
GCST90200708	X-12112 levels	8,211 European ancestry individuals	NA	FALSE	FALSE	15429523	NA	TRUE	FALSE	NA	TRUE	NA
GCST90200709	X-12798 levels	8,186 European ancestry individuals	NA	FALSE	FALSE	15428167	NA	TRUE	FALSE	NA	TRUE	NA
GCST90200710	X-13431 levels	8,161 European ancestry individuals	NA	FALSE	FALSE	15427350	NA	TRUE	FALSE	NA	TRUE	NA
GCST90200711	X-19141 levels	8,244 European ancestry individuals	NA	FALSE	FALSE	15430574	NA	TRUE	FALSE	NA	TRUE	NA
GCST90200712	Spermidine to 5-methylthioadenosine (MTA) ratio	7,320 European ancestry individuals	NA	FALSE	FALSE	15387635	NA	TRUE	FALSE	NA	TRUE	NA
GCST90200713	Spermidine to ornithine ratio	7,309 European ancestry individuals	NA	FALSE	FALSE	15389885	NA	TRUE	FALSE	NA	TRUE	NA
GCST90200714	Alpha-ketoglutarate to alpha-ketobutyrate ratio	8,216 European ancestry individuals	NA	FALSE	FALSE	15429621	NA	TRUE	FALSE	NA	TRUE	NA
GCST90200715	Alpha-ketoglutarate to glutamate ratio	8,274 European ancestry individuals	NA	FALSE	FALSE	15431516	NA	TRUE	FALSE	NA	TRUE	NA
GCST90200716	Adenosine 5'-diphosphate (ADP) to phosphoethanolamine ratio	4,579 European ancestry individuals	NA	FALSE	FALSE	15442905	NA	TRUE	FALSE	NA	TRUE	NA
GCST90200717	3-phosphoglycerate to adenosine 5'-diphosphate (ADP) ratio	4,530 European ancestry individuals	NA	FALSE	FALSE	15439827	NA	TRUE	FALSE	NA	TRUE	NA
GCST90200718	Alpha-ketoglutarate to succinate ratio	8,260 European ancestry individuals	NA	FALSE	FALSE	15431142	NA	TRUE	FALSE	NA	TRUE	NA
GCST90200719	Adenosine 3',5'-cyclic monophosphate (cAMP) to adenosine 5'-monophosphate (AMP) ratio	6,726 European ancestry individuals	NA	FALSE	FALSE	15361255	NA	TRUE	FALSE	NA	TRUE	NA
GCST90200720	Adenosine 5'-diphosphate (ADP) to pantothenate ratio	4,561 European ancestry individuals	NA	FALSE	FALSE	15443741	NA	TRUE	FALSE	NA	TRUE	NA
GCST90200721	Adenosine 5'-diphosphate (ADP) to phosphate ratio	4,559 European ancestry individuals	NA	FALSE	FALSE	15443646	NA	TRUE	FALSE	NA	TRUE	NA
GCST90200722	S-adenosylhomocysteine (SAH) to leucine ratio	6,122 European ancestry individuals	NA	FALSE	FALSE	15326660	NA	TRUE	FALSE	NA	TRUE	NA
GCST90200723	S-adenosylhomocysteine (SAH) to 5-methyluridine (ribothymidine) ratio	6,078 European ancestry individuals	NA	FALSE	FALSE	15324362	NA	TRUE	FALSE	NA	TRUE	NA
GCST90200724	Cholate to taurocholate ratio	7,328 European ancestry individuals	NA	FALSE	FALSE	15395924	NA	TRUE	FALSE	NA	TRUE	NA
GCST90200725	Adenosine 5'-diphosphate (ADP) to creatine ratio	4,561 European ancestry individuals	NA	FALSE	FALSE	15443600	NA	TRUE	FALSE	NA	TRUE	NA
GCST90200726	N-acetylputrescine to (N(1) + N(8))-acetylspermidine ratio	8,144 European ancestry individuals	NA	FALSE	FALSE	15428347	NA	TRUE	FALSE	NA	TRUE	NA
GCST90200727	Adenosine 3',5'-cyclic monophosphate (cAMP) to taurocholate ratio	6,329 European ancestry individuals	NA	FALSE	FALSE	15339135	NA	TRUE	FALSE	NA	TRUE	NA
GCST90200728	Adenosine 5'-diphosphate (ADP) to Adenosine 5'-monophosphate (AMP) ratio	4,573 European ancestry individuals	NA	FALSE	FALSE	15443752	NA	TRUE	FALSE	NA	TRUE	NA
GCST90200729	3-phosphoglycerate to phosphate ratio	8,153 European ancestry individuals	NA	FALSE	FALSE	15428088	NA	TRUE	FALSE	NA	TRUE	NA
GCST90200730	Adenosine 5'-diphosphate (ADP) to fructose ratio	4,571 European ancestry individuals	NA	FALSE	FALSE	15444048	NA	TRUE	FALSE	NA	TRUE	NA
GCST90200731	Adenosine 5'-diphosphate (ADP) to mannose ratio	4,587 European ancestry individuals	NA	FALSE	FALSE	15445078	NA	TRUE	FALSE	NA	TRUE	NA
GCST90200732	Adenosine 5'-diphosphate (ADP) to tyrosine ratio	4,560 European ancestry individuals	NA	FALSE	FALSE	15443680	NA	TRUE	FALSE	NA	TRUE	NA
GCST90200733	Adenosine 5'-diphosphate (ADP) to N-acetylglucosamine to N-acetylgalactosamine ratio	4,392 European ancestry individuals	NA	FALSE	FALSE	15435460	NA	TRUE	FALSE	NA	TRUE	NA
GCST90200734	Adenosine 5'-monophosphate (AMP) to palmitate (16:0) ratio	8,227 European ancestry individuals	NA	FALSE	FALSE	15430401	NA	TRUE	FALSE	NA	TRUE	NA
GCST90200735	Arginine to ornithine ratio	8,250 European ancestry individuals	NA	FALSE	FALSE	15430990	NA	TRUE	FALSE	NA	TRUE	NA
GCST90200736	Adenosine 5'-diphosphate (ADP) to arginine ratio	4,568 European ancestry individuals	NA	FALSE	FALSE	15444271	NA	TRUE	FALSE	NA	TRUE	NA
GCST90200737	Adenosine 5'-diphosphate (ADP) to 2'-deoxyuridine ratio	4,391 European ancestry individuals	NA	FALSE	FALSE	15430579	NA	TRUE	FALSE	NA	TRUE	NA
GCST90200738	Adenosine 5'-monophosphate (AMP) to inosine 5'-monophosphate (IMP) ratio	4,601 European ancestry individuals	NA	FALSE	FALSE	15454332	NA	TRUE	FALSE	NA	TRUE	NA
GCST90200739	Adenosine 5'-monophosphate (AMP) to proline ratio	8,190 European ancestry individuals	NA	FALSE	FALSE	15429560	NA	TRUE	FALSE	NA	TRUE	NA
GCST90200740	Arachidonate (20:4n6) to oleate to vaccenate (18:1) ratio	8,171 European ancestry individuals	NA	FALSE	FALSE	15428431	NA	TRUE	FALSE	NA	TRUE	NA
GCST90200741	Adenosine 5'-monophosphate (AMP) to alanine ratio	8,172 European ancestry individuals	NA	FALSE	FALSE	15429217	NA	TRUE	FALSE	NA	TRUE	NA
GCST90200742	Aspartate to citrate ratio	8,191 European ancestry individuals	NA	FALSE	FALSE	15428585	NA	TRUE	FALSE	NA	TRUE	NA
GCST90200743	Arginine to citrulline ratio	8,192 European ancestry individuals	NA	FALSE	FALSE	15428565	NA	TRUE	FALSE	NA	TRUE	NA
GCST90200744	Arginine to glutamate ratio	8,194 European ancestry individuals	NA	FALSE	FALSE	15429237	NA	TRUE	FALSE	NA	TRUE	NA
GCST90200745	Adenosine 5'-monophosphate (AMP) to phenylalanine ratio	8,189 European ancestry individuals	NA	FALSE	FALSE	15429622	NA	TRUE	FALSE	NA	TRUE	NA
GCST90200746	Adenosine 5'-diphosphate (ADP) to gluconate ratio	4,540 European ancestry individuals	NA	FALSE	FALSE	15442261	NA	TRUE	FALSE	NA	TRUE	NA
GCST90200747	Adenosine 5'-monophosphate (AMP) to phosphate ratio	8,184 European ancestry individuals	NA	FALSE	FALSE	15429480	NA	TRUE	FALSE	NA	TRUE	NA
GCST90200748	Aspartate to glutamate ratio	8,190 European ancestry individuals	NA	FALSE	FALSE	15428853	NA	TRUE	FALSE	NA	TRUE	NA
GCST90200749	Arachidonate (20:4n6) to pyruvate ratio	8,200 European ancestry individuals	NA	FALSE	FALSE	15427843	NA	TRUE	FALSE	NA	TRUE	NA
GCST90200750	Aspartate to asparagine ratio	8,195 European ancestry individuals	NA	FALSE	FALSE	15427409	NA	TRUE	FALSE	NA	TRUE	NA
GCST90200751	Cortisone to cortisol ratio	8,173 European ancestry individuals	NA	FALSE	FALSE	15427675	NA	TRUE	FALSE	NA	TRUE	NA
GCST90200752	Succinate to acetoacetate ratio	6,829 European ancestry individuals	NA	FALSE	FALSE	15369335	NA	TRUE	FALSE	NA	TRUE	NA
GCST90200753	Aspartate to citrulline ratio	8,139 European ancestry individuals	NA	FALSE	FALSE	15427134	NA	TRUE	FALSE	NA	TRUE	NA
GCST90200754	Sphingosine to phosphate ratio	8,017 European ancestry individuals	NA	FALSE	FALSE	15420681	NA	TRUE	FALSE	NA	TRUE	NA
GCST90200755	Inosine 5'-monophosphate (IMP) to phosphate ratio	4,605 European ancestry individuals	NA	FALSE	FALSE	15456240	NA	TRUE	FALSE	NA	TRUE	NA
GCST90200756	Glycine to pyridoxal ratio	8,173 European ancestry individuals	NA	FALSE	FALSE	15428033	NA	TRUE	FALSE	NA	TRUE	NA
GCST90200757	Glycine to alanine ratio	8,167 European ancestry individuals	NA	FALSE	FALSE	15427224	NA	TRUE	FALSE	NA	TRUE	NA
GCST90200758	Glycine to serine ratio	8,206 European ancestry individuals	NA	FALSE	FALSE	15429049	NA	TRUE	FALSE	NA	TRUE	NA
GCST90200759	Histidine to trans-urocanate ratio	8,109 European ancestry individuals	NA	FALSE	FALSE	15425849	NA	TRUE	FALSE	NA	TRUE	NA
GCST90200760	Methionine to methionine sulfoxide ratio	8,214 European ancestry individuals	NA	FALSE	FALSE	15428855	NA	TRUE	FALSE	NA	TRUE	NA
GCST90200761	Citrulline to dimethylarginine (SDMA + ADMA) ratio	8,243 European ancestry individuals	NA	FALSE	FALSE	15429764	NA	TRUE	FALSE	NA	TRUE	NA
GCST90200762	Palmitate (16:0) to myristate (14:0) ratio	8,215 European ancestry individuals	NA	FALSE	FALSE	15429583	NA	TRUE	FALSE	NA	TRUE	NA
GCST90200763	Phosphate to N-acetylneuraminate ratio	8,256 European ancestry individuals	NA	FALSE	FALSE	15431018	NA	TRUE	FALSE	NA	TRUE	NA
GCST90200764	Phosphate to uridine ratio	8,186 European ancestry individuals	NA	FALSE	FALSE	15428749	NA	TRUE	FALSE	NA	TRUE	NA
GCST90200765	Phosphate to alanine ratio	8,230 European ancestry individuals	NA	FALSE	FALSE	15430342	NA	TRUE	FALSE	NA	TRUE	NA
GCST90200766	Phosphate to phosphoethanolamine ratio	8,205 European ancestry individuals	NA	FALSE	FALSE	15428290	NA	TRUE	FALSE	NA	TRUE	NA
GCST90200767	Phosphate to glucose ratio	8,232 European ancestry individuals	NA	FALSE	FALSE	15429692	NA	TRUE	FALSE	NA	TRUE	NA
GCST90200768	Phosphate to 2'-deoxyuridine ratio	7,846 European ancestry individuals	NA	FALSE	FALSE	15413441	NA	TRUE	FALSE	NA	TRUE	NA
GCST90200769	Phosphate to mannose ratio	8,206 European ancestry individuals	NA	FALSE	FALSE	15430053	NA	TRUE	FALSE	NA	TRUE	NA
GCST90200770	Phenylalanine to tyrosine ratio	8,205 European ancestry individuals	NA	FALSE	FALSE	15429951	NA	TRUE	FALSE	NA	TRUE	NA
GCST90200771	Phosphate to fructose ratio	8,209 European ancestry individuals	NA	FALSE	FALSE	15429388	NA	TRUE	FALSE	NA	TRUE	NA
GCST90200772	Phosphate to citrate ratio	8,238 European ancestry individuals	NA	FALSE	FALSE	15430461	NA	TRUE	FALSE	NA	TRUE	NA
GCST90200773	Serine to alpha-tocopherol ratio	8,197 European ancestry individuals	NA	FALSE	FALSE	15429033	NA	TRUE	FALSE	NA	TRUE	NA
GCST90200774	Uridine to pseudouridine ratio	8,254 European ancestry individuals	NA	FALSE	FALSE	15431321	NA	TRUE	FALSE	NA	TRUE	NA
GCST90200775	Serine to pyruvate ratio	8,235 European ancestry individuals	NA	FALSE	FALSE	15430450	NA	TRUE	FALSE	NA	TRUE	NA
GCST90200776	Glutamate to glutamine ratio	8,228 European ancestry individuals	NA	FALSE	FALSE	15427985	NA	TRUE	FALSE	NA	TRUE	NA
GCST90200777	Uridine to cytidine ratio	7,705 European ancestry individuals	NA	FALSE	FALSE	15410596	NA	TRUE	FALSE	NA	TRUE	NA
GCST90200778	Pyruvate to 3-methyl-2-oxobutyrate ratio	8,193 European ancestry individuals	NA	FALSE	FALSE	15428378	NA	TRUE	FALSE	NA	TRUE	NA
GCST90200779	Pyruvate to N-acetylneuraminate ratio	8,194 European ancestry individuals	NA	FALSE	FALSE	15428996	NA	TRUE	FALSE	NA	TRUE	NA
GCST90200780	Alanine to pyruvate ratio	8,250 European ancestry individuals	NA	FALSE	FALSE	15430874	NA	TRUE	FALSE	NA	TRUE	NA
GCST90200781	Glucose to maltose ratio	6,308 European ancestry individuals	NA	FALSE	FALSE	15344203	NA	TRUE	FALSE	NA	TRUE	NA
GCST90200782	Mannose to trans-4-hydroxyproline ratio	8,194 European ancestry individuals	NA	FALSE	FALSE	15428740	NA	TRUE	FALSE	NA	TRUE	NA
GCST90200783	Mannose to S-methylcysteine ratio	8,182 European ancestry individuals	NA	FALSE	FALSE	15427929	NA	TRUE	FALSE	NA	TRUE	NA
GCST90200784	Glutamate to cysteine ratio	8,199 European ancestry individuals	NA	FALSE	FALSE	15426850	NA	TRUE	FALSE	NA	TRUE	NA
GCST90200785	Cysteine to 5-oxoproline ratio	8,203 European ancestry individuals	NA	FALSE	FALSE	15429376	NA	TRUE	FALSE	NA	TRUE	NA
GCST90200786	Cysteine to alanine ratio	8,220 European ancestry individuals	NA	FALSE	FALSE	15429860	NA	TRUE	FALSE	NA	TRUE	NA
GCST90200787	Glutamine to asparagine ratio	8,251 European ancestry individuals	NA	FALSE	FALSE	15431170	NA	TRUE	FALSE	NA	TRUE	NA
GCST90200788	5-oxoproline to citrate ratio	8,256 European ancestry individuals	NA	FALSE	FALSE	15430231	NA	TRUE	FALSE	NA	TRUE	NA
GCST90200789	Alpha-tocopherol to sulfate ratio	8,201 European ancestry individuals	NA	FALSE	FALSE	15428607	NA	TRUE	FALSE	NA	TRUE	NA
GCST90200790	Thyroxine to taurocholate ratio	7,615 European ancestry individuals	NA	FALSE	FALSE	15405136	NA	TRUE	FALSE	NA	TRUE	NA
GCST90200791	Creatine to carnitine ratio	8,235 European ancestry individuals	NA	FALSE	FALSE	15430150	NA	TRUE	FALSE	NA	TRUE	NA
GCST90200792	Carnitine to palmitoylcarnitine (C16) ratio	8,146 European ancestry individuals	NA	FALSE	FALSE	15427190	NA	TRUE	FALSE	NA	TRUE	NA
GCST90200793	Glycolithocholate to glycolithocholate sulfate ratio	7,043 European ancestry individuals	NA	FALSE	FALSE	15381234	NA	TRUE	FALSE	NA	TRUE	NA
GCST90200794	Oleoyl-linoleoyl-glycerol (18:1 to 18:2) [2] to linoleoyl-arachidonoyl-glycerol (18:2 to 20:4) [1] ratio	7,620 European ancestry individuals	NA	FALSE	FALSE	15401957	NA	TRUE	FALSE	NA	TRUE	NA
GCST90200795	Oleoyl-linoleoyl-glycerol (18:1 to 18:2) [2] to linoleoyl-arachidonoyl-glycerol (18:2 to 20:4) [2] ratio	7,615 European ancestry individuals	NA	FALSE	FALSE	15401922	NA	TRUE	FALSE	NA	TRUE	NA
GCST90200796	Spermidine to (N(1) + N(8))-acetylspermidine ratio	7,287 European ancestry individuals	NA	FALSE	FALSE	15387913	NA	TRUE	FALSE	NA	TRUE	NA
GCST90200797	Spermidine to N-acetylputrescine ratio	7,299 European ancestry individuals	NA	FALSE	FALSE	15388943	NA	TRUE	FALSE	NA	TRUE	NA
GCST90200798	Dopamine 4-sulfate to dopamine 3-O-sulfate ratio	6,840 European ancestry individuals	NA	FALSE	FALSE	15367805	NA	TRUE	FALSE	NA	TRUE	NA
GCST90200799	Spermidine to adenosine 5'-diphosphate (ADP) ratio	4,195 European ancestry individuals	NA	FALSE	FALSE	15417882	NA	TRUE	FALSE	NA	TRUE	NA
GCST90200800	Spermidine to histidine ratio	7,297 European ancestry individuals	NA	FALSE	FALSE	15389128	NA	TRUE	FALSE	NA	TRUE	NA
GCST90200801	5-methylthioadenosine (MTA) to phosphate ratio	8,261 European ancestry individuals	NA	FALSE	FALSE	15431001	NA	TRUE	FALSE	NA	TRUE	NA
GCST90200802	Histidine to pyruvate ratio	8,241 European ancestry individuals	NA	FALSE	FALSE	15428401	NA	TRUE	FALSE	NA	TRUE	NA
GCST90200803	Spermidine to phosphate ratio	7,382 European ancestry individuals	NA	FALSE	FALSE	15392463	NA	TRUE	FALSE	NA	TRUE	NA
GCST90200804	Spermidine to pyruvate ratio	7,296 European ancestry individuals	NA	FALSE	FALSE	15388521	NA	TRUE	FALSE	NA	TRUE	NA
GCST90200805	Spermidine to carnitine ratio	7,338 European ancestry individuals	NA	FALSE	FALSE	15390709	NA	TRUE	FALSE	NA	TRUE	NA
GCST90200806	Spermidine to ergothioneine ratio	7,291 European ancestry individuals	NA	FALSE	FALSE	15389320	NA	TRUE	FALSE	NA	TRUE	NA
GCST90200807	Carnitine to ergothioneine ratio	8,110 European ancestry individuals	NA	FALSE	FALSE	15426618	NA	TRUE	FALSE	NA	TRUE	NA
GCST90200808	Spermidine to choline ratio	7,295 European ancestry individuals	NA	FALSE	FALSE	15388902	NA	TRUE	FALSE	NA	TRUE	NA
GCST90200809	Spermidine to taurocholate ratio	6,777 European ancestry individuals	NA	FALSE	FALSE	15362253	NA	TRUE	FALSE	NA	TRUE	NA
GCST90200810	Alpha-ketoglutarate to kynurenine ratio	8,272 European ancestry individuals	NA	FALSE	FALSE	15431458	NA	TRUE	FALSE	NA	TRUE	NA
GCST90200811	Choline to taurocholate ratio	7,625 European ancestry individuals	NA	FALSE	FALSE	15406479	NA	TRUE	FALSE	NA	TRUE	NA
GCST90200812	Glutamate to kynurenine ratio	8,184 European ancestry individuals	NA	FALSE	FALSE	15426860	NA	TRUE	FALSE	NA	TRUE	NA
GCST90200813	Ornithine to glutamate ratio	8,202 European ancestry individuals	NA	FALSE	FALSE	15428262	NA	TRUE	FALSE	NA	TRUE	NA
GCST90200814	Alpha-ketoglutarate to ornithine ratio	8,273 European ancestry individuals	NA	FALSE	FALSE	15431492	NA	TRUE	FALSE	NA	TRUE	NA
GCST90200815	3-hydroxyisobutyrate to adenosine 5'-diphosphate (ADP) ratio	4,488 European ancestry individuals	NA	FALSE	FALSE	15437474	NA	TRUE	FALSE	NA	TRUE	NA
GCST90200816	Alpha-ketoglutarate to aspartate ratio	8,272 European ancestry individuals	NA	FALSE	FALSE	15431441	NA	TRUE	FALSE	NA	TRUE	NA
GCST90200817	3-hydroxyisobutyrate to phosphate ratio	8,170 European ancestry individuals	NA	FALSE	FALSE	15427699	NA	TRUE	FALSE	NA	TRUE	NA
GCST90200818	Adenosine 5'-diphosphate (ADP) to glycerate ratio	4,544 European ancestry individuals	NA	FALSE	FALSE	15443317	NA	TRUE	FALSE	NA	TRUE	NA
GCST90200819	3-phosphoglycerate to glycerate ratio	8,101 European ancestry individuals	NA	FALSE	FALSE	15425320	NA	TRUE	FALSE	NA	TRUE	NA
GCST90200820	Adenosine 5'-diphosphate (ADP) to valine ratio	4,608 European ancestry individuals	NA	FALSE	FALSE	15445626	NA	TRUE	FALSE	NA	TRUE	NA
GCST90200821	Adenosine 5'-diphosphate (ADP) to glycine ratio	4,577 European ancestry individuals	NA	FALSE	FALSE	15444772	NA	TRUE	FALSE	NA	TRUE	NA
GCST90200822	Phosphate to valine ratio	8,277 European ancestry individuals	NA	FALSE	FALSE	15431629	NA	TRUE	FALSE	NA	TRUE	NA
GCST90200823	Adenosine 5'-diphosphate (ADP) to N-palmitoyl-sphingosine (d18:1 to 16:0) ratio	4,561 European ancestry individuals	NA	FALSE	FALSE	15443271	NA	TRUE	FALSE	NA	TRUE	NA
GCST90200824	Adenosine 5'-diphosphate (ADP) to sulfate ratio	4,570 European ancestry individuals	NA	FALSE	FALSE	15444279	NA	TRUE	FALSE	NA	TRUE	NA
GCST90200825	Phosphate to sulfate ratio	8,211 European ancestry individuals	NA	FALSE	FALSE	15428574	NA	TRUE	FALSE	NA	TRUE	NA
GCST90200826	Glycine to phosphate ratio	8,271 European ancestry individuals	NA	FALSE	FALSE	15431669	NA	TRUE	FALSE	NA	TRUE	NA
GCST90200827	Phosphate to N-palmitoyl-sphingosine (d18:1 to 16:0) ratio	8,223 European ancestry individuals	NA	FALSE	FALSE	15430113	NA	TRUE	FALSE	NA	TRUE	NA
GCST90200828	Cholate to bilirubin (Z,Z) ratio	7,747 European ancestry individuals	NA	FALSE	FALSE	15414235	NA	TRUE	FALSE	NA	TRUE	NA
GCST90200829	Bilirubin (Z,Z) to taurocholate ratio	7,620 European ancestry individuals	NA	FALSE	FALSE	15406151	NA	TRUE	FALSE	NA	TRUE	NA
GCST90200830	Cholate to adenosine 3',5'-cyclic monophosphate (cAMP) ratio	6,359 European ancestry individuals	NA	FALSE	FALSE	15343876	NA	TRUE	FALSE	NA	TRUE	NA
GCST90200831	Cholate to phosphate ratio	7,742 European ancestry individuals	NA	FALSE	FALSE	15413743	NA	TRUE	FALSE	NA	TRUE	NA
GCST90200832	Adenosine 5'-diphosphate (ADP) to citrate ratio	4,567 European ancestry individuals	NA	FALSE	FALSE	15443946	NA	TRUE	FALSE	NA	TRUE	NA
GCST90200833	Cholate to adenosine 5'-monophosphate (AMP) ratio	7,769 European ancestry individuals	NA	FALSE	FALSE	15415008	NA	TRUE	FALSE	NA	TRUE	NA
GCST90200834	Adenosine 5'-diphosphate (ADP) to glycerol 3-phosphate ratio	4,588 European ancestry individuals	NA	FALSE	FALSE	15442233	NA	TRUE	FALSE	NA	TRUE	NA
GCST90200835	Adenosine 5'-diphosphate (ADP) to glycerol ratio	4,575 European ancestry individuals	NA	FALSE	FALSE	15444251	NA	TRUE	FALSE	NA	TRUE	NA
GCST90200836	Glycerol to glycerol 3-phosphate ratio	8,188 European ancestry individuals	NA	FALSE	FALSE	15427011	NA	TRUE	FALSE	NA	TRUE	NA
GCST90200837	Adenosine 5'-diphosphate (ADP) to glutamate ratio	4,556 European ancestry individuals	NA	FALSE	FALSE	15443590	NA	TRUE	FALSE	NA	TRUE	NA
GCST90200838	Phosphate to glutamate ratio	8,211 European ancestry individuals	NA	FALSE	FALSE	15430457	NA	TRUE	FALSE	NA	TRUE	NA
GCST90200839	Adenosine 5'-diphosphate (ADP) to aspartate ratio	4,563 European ancestry individuals	NA	FALSE	FALSE	15443383	NA	TRUE	FALSE	NA	TRUE	NA
GCST90200840	Adenosine 5'-diphosphate (ADP) to flavin adenine dinucleotide (FAD) ratio	3,441 European ancestry individuals	NA	FALSE	FALSE	15362845	NA	TRUE	FALSE	NA	TRUE	NA
GCST90200841	Adenosine 5'-diphosphate (ADP) to oxalate (ethanedioate) ratio	4,556 European ancestry individuals	NA	FALSE	FALSE	15443975	NA	TRUE	FALSE	NA	TRUE	NA
GCST90200842	Citrate to oxalate (ethanedioate) ratio	8,097 European ancestry individuals	NA	FALSE	FALSE	15424311	NA	TRUE	FALSE	NA	TRUE	NA
GCST90200843	Adenosine 5'-monophosphate (AMP) to flavin adenine dinucleotide (FAD) ratio	6,188 European ancestry individuals	NA	FALSE	FALSE	15335000	NA	TRUE	FALSE	NA	TRUE	NA
GCST90200844	Aspartate to phosphate ratio	8,297 European ancestry individuals	NA	FALSE	FALSE	15432198	NA	TRUE	FALSE	NA	TRUE	NA
GCST90200845	Adenosine 5'-monophosphate (AMP) to citrate ratio	8,193 European ancestry individuals	NA	FALSE	FALSE	15429575	NA	TRUE	FALSE	NA	TRUE	NA
GCST90200846	Phenylalanine to phosphate ratio	8,294 European ancestry individuals	NA	FALSE	FALSE	15432103	NA	TRUE	FALSE	NA	TRUE	NA
GCST90200847	Phosphate to tryptophan ratio	8,206 European ancestry individuals	NA	FALSE	FALSE	15429839	NA	TRUE	FALSE	NA	TRUE	NA
GCST90200848	Adenosine 5'-monophosphate (AMP) to glutamine ratio	8,196 European ancestry individuals	NA	FALSE	FALSE	15429366	NA	TRUE	FALSE	NA	TRUE	NA
GCST90200849	Adenosine 5'-monophosphate (AMP) to threonine ratio	8,173 European ancestry individuals	NA	FALSE	FALSE	15429002	NA	TRUE	FALSE	NA	TRUE	NA
GCST90200850	Adenosine 5'-monophosphate (AMP) to tryptophan ratio	8,180 European ancestry individuals	NA	FALSE	FALSE	15429221	NA	TRUE	FALSE	NA	TRUE	NA
GCST90200851	Adenosine 5'-monophosphate (AMP) to glycine ratio	8,195 European ancestry individuals	NA	FALSE	FALSE	15429582	NA	TRUE	FALSE	NA	TRUE	NA
GCST90200852	Adenosine 5'-monophosphate (AMP) to arginine ratio	8,185 European ancestry individuals	NA	FALSE	FALSE	15429106	NA	TRUE	FALSE	NA	TRUE	NA
GCST90200853	Adenosine 5'-monophosphate (AMP) to tyrosine ratio	8,193 European ancestry individuals	NA	FALSE	FALSE	15429705	NA	TRUE	FALSE	NA	TRUE	NA
GCST90200854	Arginine to phosphate ratio	8,297 European ancestry individuals	NA	FALSE	FALSE	15432380	NA	TRUE	FALSE	NA	TRUE	NA
GCST90200855	Phosphate to threonine ratio	8,226 European ancestry individuals	NA	FALSE	FALSE	15430293	NA	TRUE	FALSE	NA	TRUE	NA
GCST90200856	Phosphate to glutamine ratio	8,258 European ancestry individuals	NA	FALSE	FALSE	15431351	NA	TRUE	FALSE	NA	TRUE	NA
GCST90200857	Adenosine 5'-monophosphate (AMP) to aspartate ratio	8,205 European ancestry individuals	NA	FALSE	FALSE	15429312	NA	TRUE	FALSE	NA	TRUE	NA
GCST90200858	Phosphate to tyrosine ratio	8,226 European ancestry individuals	NA	FALSE	FALSE	15430025	NA	TRUE	FALSE	NA	TRUE	NA
GCST90200859	Adenosine 5'-monophosphate (AMP) to asparagine ratio	8,188 European ancestry individuals	NA	FALSE	FALSE	15429547	NA	TRUE	FALSE	NA	TRUE	NA
GCST90200860	Adenosine 5'-monophosphate (AMP) to serine ratio	8,194 European ancestry individuals	NA	FALSE	FALSE	15429478	NA	TRUE	FALSE	NA	TRUE	NA
GCST90200861	Histidine to phosphate ratio	8,294 European ancestry individuals	NA	FALSE	FALSE	15432017	NA	TRUE	FALSE	NA	TRUE	NA
GCST90200862	Adenosine 5'-monophosphate (AMP) to methionine ratio	8,194 European ancestry individuals	NA	FALSE	FALSE	15429544	NA	TRUE	FALSE	NA	TRUE	NA
GCST90200863	Phosphate to serine ratio	8,226 European ancestry individuals	NA	FALSE	FALSE	15428649	NA	TRUE	FALSE	NA	TRUE	NA
GCST90200864	Methionine to phosphate ratio	8,291 European ancestry individuals	NA	FALSE	FALSE	15432092	NA	TRUE	FALSE	NA	TRUE	NA
GCST90200865	Adenosine 5'-monophosphate (AMP) to histidine ratio	8,180 European ancestry individuals	NA	FALSE	FALSE	15429172	NA	TRUE	FALSE	NA	TRUE	NA
GCST90200866	phosphate to asparagine ratio	8,249 European ancestry individuals	NA	FALSE	FALSE	15430935	NA	TRUE	FALSE	NA	TRUE	NA
GCST90200867	Adenosine 5'-monophosphate (AMP) to isoleucine ratio	8,200 European ancestry individuals	NA	FALSE	FALSE	15429842	NA	TRUE	FALSE	NA	TRUE	NA
GCST90200868	Isoleucine to phosphate ratio	8,298 European ancestry individuals	NA	FALSE	FALSE	15432369	NA	TRUE	FALSE	NA	TRUE	NA
GCST90200869	Adenosine 5'-monophosphate (AMP) to valine ratio	8,225 European ancestry individuals	NA	FALSE	FALSE	15429772	NA	TRUE	FALSE	NA	TRUE	NA
GCST90200870	Adenosine 5'-monophosphate (AMP) to acetoacetate ratio	6,773 European ancestry individuals	NA	FALSE	FALSE	15367070	NA	TRUE	FALSE	NA	TRUE	NA
GCST90200871	Adenosine 5'-monophosphate (AMP) to cysteine ratio	8,177 European ancestry individuals	NA	FALSE	FALSE	15429354	NA	TRUE	FALSE	NA	TRUE	NA
GCST90200872	Phosphate to cysteine ratio	8,195 European ancestry individuals	NA	FALSE	FALSE	15427834	NA	TRUE	FALSE	NA	TRUE	NA
GCST90200873	Cortisol to 4-cholesten-3-one ratio	7,027 European ancestry individuals	NA	FALSE	FALSE	15375841	NA	TRUE	FALSE	NA	TRUE	NA
GCST90200874	Cysteinylglycine to taurine ratio	8,193 European ancestry individuals	NA	FALSE	FALSE	15429201	NA	TRUE	FALSE	NA	TRUE	NA
GCST90200875	Cysteinylglycine to glutamate ratio	8,197 European ancestry individuals	NA	FALSE	FALSE	15429837	NA	TRUE	FALSE	NA	TRUE	NA
GCST90200876	Cortisone to 4-cholesten-3-one ratio	6,971 European ancestry individuals	NA	FALSE	FALSE	15372915	NA	TRUE	FALSE	NA	TRUE	NA
GCST90200877	Taurine to glutamate ratio	8,220 European ancestry individuals	NA	FALSE	FALSE	15427719	NA	TRUE	FALSE	NA	TRUE	NA
GCST90200878	Glutarate (C5-DC) to caprylate (8:0) ratio	7,685 European ancestry individuals	NA	FALSE	FALSE	15409021	NA	TRUE	FALSE	NA	TRUE	NA
GCST90200879	Adenosine 5'-monophosphate (AMP) to glutamate ratio	8,213 European ancestry individuals	NA	FALSE	FALSE	15429360	NA	TRUE	FALSE	NA	TRUE	NA
GCST90200880	Glutarate (C5-DC) to salicylate ratio	7,684 European ancestry individuals	NA	FALSE	FALSE	15410464	NA	TRUE	FALSE	NA	TRUE	NA
GCST90200881	Aspartate to N-acetylglucosamine to N-acetylgalactosamine ratio	7,899 European ancestry individuals	NA	FALSE	FALSE	15416513	NA	TRUE	FALSE	NA	TRUE	NA
GCST90200882	Aspartate to mannose ratio	8,162 European ancestry individuals	NA	FALSE	FALSE	15427657	NA	TRUE	FALSE	NA	TRUE	NA
GCST90200883	Phosphate to acetoacetate ratio	6,791 European ancestry individuals	NA	FALSE	FALSE	15368126	NA	TRUE	FALSE	NA	TRUE	NA
GCST90200884	Mannose to N-acetylglucosamine to N-acetylgalactosamine ratio	7,907 European ancestry individuals	NA	FALSE	FALSE	15416676	NA	TRUE	FALSE	NA	TRUE	NA
GCST90200885	Phenylpyruvate to citrate ratio	8,177 European ancestry individuals	NA	FALSE	FALSE	15429018	NA	TRUE	FALSE	NA	TRUE	NA
GCST90200886	Phenylpyruvate to 4-hydroxyphenylpyruvate ratio	7,829 European ancestry individuals	NA	FALSE	FALSE	15415896	NA	TRUE	FALSE	NA	TRUE	NA
GCST90200887	Cholesterol to cortisol ratio	8,211 European ancestry individuals	NA	FALSE	FALSE	15429346	NA	TRUE	FALSE	NA	TRUE	NA
GCST90200888	Citrate to 4-hydroxyphenylpyruvate ratio	7,851 European ancestry individuals	NA	FALSE	FALSE	15417294	NA	TRUE	FALSE	NA	TRUE	NA
GCST90200889	Cholesterol to taurocholate ratio	7,611 European ancestry individuals	NA	FALSE	FALSE	15405905	NA	TRUE	FALSE	NA	TRUE	NA
GCST90200890	Cortisol to taurocholate ratio	7,610 European ancestry individuals	NA	FALSE	FALSE	15406285	NA	TRUE	FALSE	NA	TRUE	NA
GCST90200891	Salicylate to caprylate (8:0) ratio	8,068 European ancestry individuals	NA	FALSE	FALSE	15424503	NA	TRUE	FALSE	NA	TRUE	NA
GCST90200892	Hypotaurine to taurine ratio	8,157 European ancestry individuals	NA	FALSE	FALSE	15428617	NA	TRUE	FALSE	NA	TRUE	NA
GCST90200893	Taurine to cysteine ratio	8,186 European ancestry individuals	NA	FALSE	FALSE	15428569	NA	TRUE	FALSE	NA	TRUE	NA
GCST90200894	Inosine to theophylline ratio	4,662 European ancestry individuals	NA	FALSE	FALSE	15451360	NA	TRUE	FALSE	NA	TRUE	NA
GCST90200895	Hypotaurine to cysteine ratio	8,134 European ancestry individuals	NA	FALSE	FALSE	15427713	NA	TRUE	FALSE	NA	TRUE	NA
GCST90200896	Inosine to EDTA ratio	4,926 European ancestry individuals	NA	FALSE	FALSE	15462587	NA	TRUE	FALSE	NA	TRUE	NA
GCST90200897	Theophylline to EDTA ratio	7,867 European ancestry individuals	NA	FALSE	FALSE	15416936	NA	TRUE	FALSE	NA	TRUE	NA
GCST90200898	Citrulline to phosphate ratio	8,294 European ancestry individuals	NA	FALSE	FALSE	15432024	NA	TRUE	FALSE	NA	TRUE	NA
GCST90200899	Citrulline to ornithine ratio	8,225 European ancestry individuals	NA	FALSE	FALSE	15430340	NA	TRUE	FALSE	NA	TRUE	NA
GCST90200900	Phosphate to oleoyl-linoleoyl-glycerol (18:1 to 18:2) [2] ratio	7,992 European ancestry individuals	NA	FALSE	FALSE	15418831	NA	TRUE	FALSE	NA	TRUE	NA
GCST90200901	Ornithine to phosphate ratio	8,295 European ancestry individuals	NA	FALSE	FALSE	15432162	NA	TRUE	FALSE	NA	TRUE	NA
GCST90200902	Phosphate to linoleoyl-arachidonoyl-glycerol (18:2 to 20:4) [2] ratio	7,649 European ancestry individuals	NA	FALSE	FALSE	15404687	NA	TRUE	FALSE	NA	TRUE	NA
GCST90200903	Phosphate to glycerol ratio	8,179 European ancestry individuals	NA	FALSE	FALSE	15428583	NA	TRUE	FALSE	NA	TRUE	NA
GCST90200904	Phosphate to linoleoyl-arachidonoyl-glycerol (18:2 to 20:4) [1] ratio	7,623 European ancestry individuals	NA	FALSE	FALSE	15401520	NA	TRUE	FALSE	NA	TRUE	NA
GCST90200905	Glucose to glycerol ratio	8,160 European ancestry individuals	NA	FALSE	FALSE	15428243	NA	TRUE	FALSE	NA	TRUE	NA
GCST90200906	2'-deoxyuridine to cytidine ratio	7,410 European ancestry individuals	NA	FALSE	FALSE	15395700	NA	TRUE	FALSE	NA	TRUE	NA
GCST90200907	Retinol (Vitamin A) to linoleoyl-arachidonoyl-glycerol (18:2 to 20:4) [1] ratio	7,617 European ancestry individuals	NA	FALSE	FALSE	15401710	NA	TRUE	FALSE	NA	TRUE	NA
GCST90200908	Retinol (Vitamin A) to linoleoyl-arachidonoyl-glycerol (18:2 to 20:4) [2] ratio	7,668 European ancestry individuals	NA	FALSE	FALSE	15405185	NA	TRUE	FALSE	NA	TRUE	NA
GCST90200909	Uridine to 2'-deoxyuridine ratio	7,873 European ancestry individuals	NA	FALSE	FALSE	15413944	NA	TRUE	FALSE	NA	TRUE	NA
GCST90200910	Retinol (Vitamin A) to oleoyl-linoleoyl-glycerol (18:1 to 18:2) [2] ratio	7,981 European ancestry individuals	NA	FALSE	FALSE	15417966	NA	TRUE	FALSE	NA	TRUE	NA
GCST90200911	Tryptophan to pyruvate ratio	8,224 European ancestry individuals	NA	FALSE	FALSE	15430393	NA	TRUE	FALSE	NA	TRUE	NA
GCST90200912	tryptophan to tyrosine ratio	8,226 European ancestry individuals	NA	FALSE	FALSE	15430116	NA	TRUE	FALSE	NA	TRUE	NA
GCST90200913	Glucose to sucrose ratio	7,695 European ancestry individuals	NA	FALSE	FALSE	15411165	NA	TRUE	FALSE	NA	TRUE	NA
GCST90200914	Tyrosine to pyruvate ratio	8,220 European ancestry individuals	NA	FALSE	FALSE	15429968	NA	TRUE	FALSE	NA	TRUE	NA
GCST90200915	Glucose to fructose ratio	8,214 European ancestry individuals	NA	FALSE	FALSE	15428792	NA	TRUE	FALSE	NA	TRUE	NA
GCST90200916	Fructose to sucrose ratio	7,719 European ancestry individuals	NA	FALSE	FALSE	15412103	NA	TRUE	FALSE	NA	TRUE	NA
GCST90200917	Alpha-ketobutyrate to 3-methyl-2-oxobutyrate ratio	8,133 European ancestry individuals	NA	FALSE	FALSE	15427155	NA	TRUE	FALSE	NA	TRUE	NA
GCST90200918	N-palmitoyl-sphingosine (d18:1 to 16:0) to N-palmitoyl-sphinganine (d18:0 to 16:0) ratio	8,155 European ancestry individuals	NA	FALSE	FALSE	15426479	NA	TRUE	FALSE	NA	TRUE	NA
GCST90200919	Caffeine to theophylline ratio	7,756 European ancestry individuals	NA	FALSE	FALSE	15413178	NA	TRUE	FALSE	NA	TRUE	NA
GCST90200920	Mannose to glycerol ratio	8,168 European ancestry individuals	NA	FALSE	FALSE	15429012	NA	TRUE	FALSE	NA	TRUE	NA
GCST90200921	Mannose to mannitol to sorbitol ratio	8,208 European ancestry individuals	NA	FALSE	FALSE	15427587	NA	TRUE	FALSE	NA	TRUE	NA
GCST90200922	Alpha-ketobutyrate to pyruvate ratio	8,129 European ancestry individuals	NA	FALSE	FALSE	15427204	NA	TRUE	FALSE	NA	TRUE	NA
GCST90200923	Glycerol to mannitol to sorbitol ratio	8,153 European ancestry individuals	NA	FALSE	FALSE	15427827	NA	TRUE	FALSE	NA	TRUE	NA
GCST90200924	Alpha-tocopherol to glycerol ratio	8,158 European ancestry individuals	NA	FALSE	FALSE	15427590	NA	TRUE	FALSE	NA	TRUE	NA
GCST90200925	Caffeine to theobromine ratio	7,952 European ancestry individuals	NA	FALSE	FALSE	15419917	NA	TRUE	FALSE	NA	TRUE	NA
GCST90200926	N-stearoyl-sphingosine (d18:1 to 18:0) to N-palmitoyl-sphinganine (d18:0 to 16:0) ratio	8,159 European ancestry individuals	NA	FALSE	FALSE	15427193	NA	TRUE	FALSE	NA	TRUE	NA
GCST90200927	Theophylline to theobromine ratio	7,858 European ancestry individuals	NA	FALSE	FALSE	15417883	NA	TRUE	FALSE	NA	TRUE	NA
GCST90200928	N-palmitoyl-sphingosine (d18:1 to 16:0) to N-stearoyl-sphingosine (d18:1 to 18:0) ratio	8,191 European ancestry individuals	NA	FALSE	FALSE	15428318	NA	TRUE	FALSE	NA	TRUE	NA
GCST90200929	Glycerol to carnitine ratio	8,235 European ancestry individuals	NA	FALSE	FALSE	15430150	NA	TRUE	FALSE	NA	TRUE	NA
GCST90200930	Carnitine to acetylcarnitine (C2) ratio	8,206 European ancestry individuals	NA	FALSE	FALSE	15429565	NA	TRUE	FALSE	NA	TRUE	NA
GCST90200931	Glycerol to sulfate ratio	8,176 European ancestry individuals	NA	FALSE	FALSE	15428149	NA	TRUE	FALSE	NA	TRUE	NA
GCST90200932	Glycerol to palmitoylcarnitine (C16) ratio	8,165 European ancestry individuals	NA	FALSE	FALSE	15428482	NA	TRUE	FALSE	NA	TRUE	NA
GCST90200933	Alpha-ketoglutarate to proline ratio	8,273 European ancestry individuals	NA	FALSE	FALSE	15431493	NA	TRUE	FALSE	NA	TRUE	NA
GCST90200934	Acetylcarnitine (C2) to propionylcarnitine (C3) ratio	8,200 European ancestry individuals	NA	FALSE	FALSE	15429545	NA	TRUE	FALSE	NA	TRUE	NA
GCST90200935	Carnitine to propionylcarnitine (C3) ratio	8,185 European ancestry individuals	NA	FALSE	FALSE	15428940	NA	TRUE	FALSE	NA	TRUE	NA
GCST90200936	Succinate to proline ratio	8,209 European ancestry individuals	NA	FALSE	FALSE	15428539	NA	TRUE	FALSE	NA	TRUE	NA
GCST90200937	Alpha-ketoglutarate to trans-4-hydroxyproline ratio	8,272 European ancestry individuals	NA	FALSE	FALSE	15431527	NA	TRUE	FALSE	NA	TRUE	NA
GCST90200938	Alpha-ketoglutarate to alanine ratio	8,272 European ancestry individuals	NA	FALSE	FALSE	15431458	NA	TRUE	FALSE	NA	TRUE	NA
GCST90200939	Proline to trans-4-hydroxyproline ratio	8,194 European ancestry individuals	NA	FALSE	FALSE	15427933	NA	TRUE	FALSE	NA	TRUE	NA
GCST90200940	Adenosine 5'-diphosphate (ADP) to EDTA ratio	4,563 European ancestry individuals	NA	FALSE	FALSE	15443915	NA	TRUE	FALSE	NA	TRUE	NA
GCST90200941	Succinate to trans-4-hydroxyproline ratio	8,198 European ancestry individuals	NA	FALSE	FALSE	15428627	NA	TRUE	FALSE	NA	TRUE	NA
GCST90200942	Glutamate to pyruvate ratio	8,188 European ancestry individuals	NA	FALSE	FALSE	15428851	NA	TRUE	FALSE	NA	TRUE	NA
GCST90200943	Phosphate to EDTA ratio	8,225 European ancestry individuals	NA	FALSE	FALSE	15430264	NA	TRUE	FALSE	NA	TRUE	NA
GCST90200944	Alpha-ketoglutarate to pyruvate ratio	8,272 European ancestry individuals	NA	FALSE	FALSE	15431436	NA	TRUE	FALSE	NA	TRUE	NA
GCST90200945	Adenosine 5'-monophosphate (AMP) to EDTA ratio	8,179 European ancestry individuals	NA	FALSE	FALSE	15429302	NA	TRUE	FALSE	NA	TRUE	NA
GCST90200946	Glutamate to alanine ratio	8,172 European ancestry individuals	NA	FALSE	FALSE	15426647	NA	TRUE	FALSE	NA	TRUE	NA
GCST90200947	Adenosine 5'-diphosphate (ADP) to glucose ratio	4,581 European ancestry individuals	NA	FALSE	FALSE	15444476	NA	TRUE	FALSE	NA	TRUE	NA
GCST90200948	Adenosine 5'-diphosphate (ADP) to mannitol to sorbitol ratio	4,566 European ancestry individuals	NA	FALSE	FALSE	15443473	NA	TRUE	FALSE	NA	TRUE	NA
GCST90200949	Adenosine 5'-diphosphate (ADP) to N-acetylneuraminate ratio	4,553 European ancestry individuals	NA	FALSE	FALSE	15443166	NA	TRUE	FALSE	NA	TRUE	NA
GCST90200950	Glucose to mannitol to sorbitol ratio	8,254 European ancestry individuals	NA	FALSE	FALSE	15430894	NA	TRUE	FALSE	NA	TRUE	NA
GCST90200951	Mannose to fructose ratio	8,202 European ancestry individuals	NA	FALSE	FALSE	15428285	NA	TRUE	FALSE	NA	TRUE	NA
GCST90200952	Adenosine 5'-diphosphate (ADP) to cytidine ratio	4,350 European ancestry individuals	NA	FALSE	FALSE	15431604	NA	TRUE	FALSE	NA	TRUE	NA
GCST90200953	Glucose-to-mannose ratio	8,191 European ancestry individuals	NA	FALSE	FALSE	15428816	NA	TRUE	FALSE	NA	TRUE	NA
GCST90200954	Cytidine to N-acetylneuraminate ratio	7,683 European ancestry individuals	NA	FALSE	FALSE	15408615	NA	TRUE	FALSE	NA	TRUE	NA
GCST90200955	Adenosine 5'-diphosphate (ADP) to choline phosphate ratio	4,560 European ancestry individuals	NA	FALSE	FALSE	15443531	NA	TRUE	FALSE	NA	TRUE	NA
GCST90200956	Cytidine to N-acetylglucosamine to N-acetylgalactosamine ratio	7,427 European ancestry individuals	NA	FALSE	FALSE	15397897	NA	TRUE	FALSE	NA	TRUE	NA
GCST90200957	N-acetylneuraminate to N-acetylglucosamine to N-acetylgalactosamine ratio	7,988 European ancestry individuals	NA	FALSE	FALSE	15420526	NA	TRUE	FALSE	NA	TRUE	NA
GCST90200958	Adenosine 5'-diphosphate (ADP) to choline ratio	4,560 European ancestry individuals	NA	FALSE	FALSE	15443565	NA	TRUE	FALSE	NA	TRUE	NA
GCST90200959	Choline phosphate to choline ratio	8,196 European ancestry individuals	NA	FALSE	FALSE	15428652	NA	TRUE	FALSE	NA	TRUE	NA
GCST90200960	Choline phosphate to phosphoethanolamine ratio	8,213 European ancestry individuals	NA	FALSE	FALSE	15428585	NA	TRUE	FALSE	NA	TRUE	NA
GCST90200961	Adenosine 5'-diphosphate (ADP) to ornithine ratio	4,566 European ancestry individuals	NA	FALSE	FALSE	15443986	NA	TRUE	FALSE	NA	TRUE	NA
GCST90200962	Adenosine 5'-diphosphate (ADP) to glutamine ratio	4,569 European ancestry individuals	NA	FALSE	FALSE	15444140	NA	TRUE	FALSE	NA	TRUE	NA
GCST90200963	Inosine 5'-monophosphate (IMP) to urate ratio	4,598 European ancestry individuals	NA	FALSE	FALSE	15456152	NA	TRUE	FALSE	NA	TRUE	NA
GCST90200964	Adenosine 5'-diphosphate (ADP) to 5-oxoproline ratio	4,570 European ancestry individuals	NA	FALSE	FALSE	15443910	NA	TRUE	FALSE	NA	TRUE	NA
GCST90200965	Glutamate to 5-oxoproline ratio	8,171 European ancestry individuals	NA	FALSE	FALSE	15425561	NA	TRUE	FALSE	NA	TRUE	NA
GCST90200966	Adenosine 5'-diphosphate (ADP) to uridine ratio	4,565 European ancestry individuals	NA	FALSE	FALSE	15443790	NA	TRUE	FALSE	NA	TRUE	NA
GCST90200967	Phosphate to urate ratio	8,204 European ancestry individuals	NA	FALSE	FALSE	15428926	NA	TRUE	FALSE	NA	TRUE	NA
GCST90200968	Phosphate to 5-oxoproline ratio	8,217 European ancestry individuals	NA	FALSE	FALSE	15430064	NA	TRUE	FALSE	NA	TRUE	NA
GCST90200969	Adenosine 5'-monophosphate (AMP) to N-palmitoyl-sphingosine (d18:1 to 16:0) ratio	8,188 European ancestry individuals	NA	FALSE	FALSE	15429394	NA	TRUE	FALSE	NA	TRUE	NA
GCST90200970	Adenosine 5'-monophosphate (AMP) to leucine ratio	8,201 European ancestry individuals	NA	FALSE	FALSE	15429648	NA	TRUE	FALSE	NA	TRUE	NA
GCST90200971	Leucine to phosphate ratio	8,298 European ancestry individuals	NA	FALSE	FALSE	15432369	NA	TRUE	FALSE	NA	TRUE	NA
GCST90200972	Leucine to N-palmitoyl-sphingosine (d18:1 to 16:0) ratio	8,198 European ancestry individuals	NA	FALSE	FALSE	15429307	NA	TRUE	FALSE	NA	TRUE	NA
GCST90200973	Proline to glutamate ratio	8,185 European ancestry individuals	NA	FALSE	FALSE	15428858	NA	TRUE	FALSE	NA	TRUE	NA
GCST90200974	Phosphate to proline ratio	8,241 European ancestry individuals	NA	FALSE	FALSE	15430856	NA	TRUE	FALSE	NA	TRUE	NA
GCST90200975	Arachidonate (20:4n6) to caffeine ratio	8,000 European ancestry individuals	NA	FALSE	FALSE	15422868	NA	TRUE	FALSE	NA	TRUE	NA
GCST90200976	Adenosine 5'-monophosphate (AMP) to urate ratio	8,181 European ancestry individuals	NA	FALSE	FALSE	15429221	NA	TRUE	FALSE	NA	TRUE	NA
GCST90200977	Arachidonate (20:4n6) to paraxanthine ratio	7,776 European ancestry individuals	NA	FALSE	FALSE	15414535	NA	TRUE	FALSE	NA	TRUE	NA
GCST90200978	Caffeine to paraxanthine ratio	7,873 European ancestry individuals	NA	FALSE	FALSE	15418498	NA	TRUE	FALSE	NA	TRUE	NA
GCST90200979	Arachidonate (20:4n6) to linoleate (18:2n6) ratio	8,162 European ancestry individuals	NA	FALSE	FALSE	15427706	NA	TRUE	FALSE	NA	TRUE	NA
GCST90200980	Phosphoethanolamine to choline ratio	8,204 European ancestry individuals	NA	FALSE	FALSE	15429841	NA	TRUE	FALSE	NA	TRUE	NA
GCST90200981	Caffeine to linoleate (18:2n6) ratio	7,939 European ancestry individuals	NA	FALSE	FALSE	15420085	NA	TRUE	FALSE	NA	TRUE	NA
GCST90200982	Paraxanthine to linoleate (18:2n6) ratio	7,785 European ancestry individuals	NA	FALSE	FALSE	15415908	NA	TRUE	FALSE	NA	TRUE	NA
GCST90200983	Cholesterol to linoleoyl-arachidonoyl-glycerol (18:2 to 20:4) [1] ratio	7,624 European ancestry individuals	NA	FALSE	FALSE	15401594	NA	TRUE	FALSE	NA	TRUE	NA
GCST90200984	Cholesterol to benzoate ratio	7,387 European ancestry individuals	NA	FALSE	FALSE	15399344	NA	TRUE	FALSE	NA	TRUE	NA
GCST90200985	Cholesterol to oleoyl-linoleoyl-glycerol (18:1 to 18:2) [2] ratio	7,981 European ancestry individuals	NA	FALSE	FALSE	15418813	NA	TRUE	FALSE	NA	TRUE	NA
GCST90200986	Cholesterol to linoleoyl-arachidonoyl-glycerol (18:2 to 20:4) [2] ratio	7,655 European ancestry individuals	NA	FALSE	FALSE	15403311	NA	TRUE	FALSE	NA	TRUE	NA
GCST90200987	Benzoate to oleoyl-linoleoyl-glycerol (18:1 to 18:2) [2] ratio	7,162 European ancestry individuals	NA	FALSE	FALSE	15385398	NA	TRUE	FALSE	NA	TRUE	NA
GCST90200988	Benzoate to linoleoyl-arachidonoyl-glycerol (18:2 to 20:4) [1] ratio	6,813 European ancestry individuals	NA	FALSE	FALSE	15366064	NA	TRUE	FALSE	NA	TRUE	NA
GCST90200989	Histidine to asparagine ratio	8,225 European ancestry individuals	NA	FALSE	FALSE	15429284	NA	TRUE	FALSE	NA	TRUE	NA
GCST90200990	Benzoate to linoleoyl-arachidonoyl-glycerol (18:2 to 20:4) [2] ratio	6,865 European ancestry individuals	NA	FALSE	FALSE	15370369	NA	TRUE	FALSE	NA	TRUE	NA
GCST90200991	Histidine to alanine ratio	8,233 European ancestry individuals	NA	FALSE	FALSE	15429262	NA	TRUE	FALSE	NA	TRUE	NA
GCST90200992	Alanine to asparagine ratio	8,248 European ancestry individuals	NA	FALSE	FALSE	15431174	NA	TRUE	FALSE	NA	TRUE	NA
GCST90200993	Salicylate to oxalate (ethanedioate) ratio	8,107 European ancestry individuals	NA	FALSE	FALSE	15425675	NA	TRUE	FALSE	NA	TRUE	NA
GCST90200994	Glutamine to alanine ratio	8,222 European ancestry individuals	NA	FALSE	FALSE	15429317	NA	TRUE	FALSE	NA	TRUE	NA
GCST90200995	Salicylate to taurocholate ratio	7,614 European ancestry individuals	NA	FALSE	FALSE	15406772	NA	TRUE	FALSE	NA	TRUE	NA
GCST90200996	Citrate to taurocholate ratio	7,618 European ancestry individuals	NA	FALSE	FALSE	15405901	NA	TRUE	FALSE	NA	TRUE	NA
GCST90200997	Histidine to glutamine ratio	8,223 European ancestry individuals	NA	FALSE	FALSE	15429925	NA	TRUE	FALSE	NA	TRUE	NA
GCST90200998	Salicylate to citrate ratio	8,147 European ancestry individuals	NA	FALSE	FALSE	15428164	NA	TRUE	FALSE	NA	TRUE	NA
GCST90200999	Taurocholate to oxalate (ethanedioate) ratio	7,755 European ancestry individuals	NA	FALSE	FALSE	15409864	NA	TRUE	FALSE	NA	TRUE	NA
GCST90201000	Serine to threonine ratio	8,237 European ancestry individuals	NA	FALSE	FALSE	15430937	NA	TRUE	FALSE	NA	TRUE	NA
GCST90201001	Serine to alpha-ketobutyrate ratio	8,100 European ancestry individuals	NA	FALSE	FALSE	15425506	NA	TRUE	FALSE	NA	TRUE	NA
GCST90201002	Maltose to sucrose ratio	5,984 European ancestry individuals	NA	FALSE	FALSE	15325380	NA	TRUE	FALSE	NA	TRUE	NA
GCST90201003	Glucose to N-palmitoyl-sphingosine (d18:1 to 16:0) ratio	8,173 European ancestry individuals	NA	FALSE	FALSE	15428947	NA	TRUE	FALSE	NA	TRUE	NA
GCST90201004	Glucose to N-stearoyl-sphingosine (d18:1 to 18:0) ratio	8,179 European ancestry individuals	NA	FALSE	FALSE	15428595	NA	TRUE	FALSE	NA	TRUE	NA
GCST90201005	Fructose to maltose ratio	6,307 European ancestry individuals	NA	FALSE	FALSE	15344259	NA	TRUE	FALSE	NA	TRUE	NA
GCST90201006	Alpha-ketobutyrate to 3-methyl-2-oxovalerate ratio	8,136 European ancestry individuals	NA	FALSE	FALSE	15426159	NA	TRUE	FALSE	NA	TRUE	NA
GCST90201007	Glucose to N-palmitoyl-sphinganine (d18:0 to 16:0) ratio	8,119 European ancestry individuals	NA	FALSE	FALSE	15426344	NA	TRUE	FALSE	NA	TRUE	NA
GCST90201008	Threonine to alpha-ketobutyrate ratio	8,099 European ancestry individuals	NA	FALSE	FALSE	15425776	NA	TRUE	FALSE	NA	TRUE	NA
GCST90201009	Threonine to pyruvate ratio	8,220 European ancestry individuals	NA	FALSE	FALSE	15428258	NA	TRUE	FALSE	NA	TRUE	NA
GCST90201010	Alpha-ketobutyrate to 4-methyl-2-oxopentanoate ratio	8,142 European ancestry individuals	NA	FALSE	FALSE	15425957	NA	TRUE	FALSE	NA	TRUE	NA
GCST90201011	3-methyl-2-oxovalerate to 4-methyl-2-oxopentanoate ratio	8,233 European ancestry individuals	NA	FALSE	FALSE	15429668	NA	TRUE	FALSE	NA	TRUE	NA
GCST90201012	3-methyl-2-oxovalerate to 3-methyl-2-oxobutyrate ratio	8,200 European ancestry individuals	NA	FALSE	FALSE	15429510	NA	TRUE	FALSE	NA	TRUE	NA
GCST90201013	Androsterone glucuronide to etiocholanolone glucuronide ratio	7,555 European ancestry individuals	NA	FALSE	FALSE	15398316	NA	TRUE	FALSE	NA	TRUE	NA
GCST90201014	Glucuronate to androsterone glucuronide ratio	7,804 European ancestry individuals	NA	FALSE	FALSE	15412106	NA	TRUE	FALSE	NA	TRUE	NA
GCST90201015	Bilirubin (Z,Z) to androsterone glucuronide ratio	7,888 European ancestry individuals	NA	FALSE	FALSE	15416763	NA	TRUE	FALSE	NA	TRUE	NA
GCST90201016	Bilirubin (Z,Z) to etiocholanolone glucuronide ratio	7,707 European ancestry individuals	NA	FALSE	FALSE	15409950	NA	TRUE	FALSE	NA	TRUE	NA
GCST90201017	4-methyl-2-oxopentanoate to 3-methyl-2-oxobutyrate ratio	8,224 European ancestry individuals	NA	FALSE	FALSE	15430516	NA	TRUE	FALSE	NA	TRUE	NA
GCST90201018	Bilirubin (Z,Z) to glucuronate ratio	8,103 European ancestry individuals	NA	FALSE	FALSE	15425649	NA	TRUE	FALSE	NA	TRUE	NA
GCST90201019	Glucuronate to etiocholanolone glucuronide ratio	7,631 European ancestry individuals	NA	FALSE	FALSE	15406935	NA	TRUE	FALSE	NA	TRUE	NA
GCST90201020	Paraxanthine to 5-acetylamino-6-formylamino-3-methyluracil ratio	7,388 European ancestry individuals	NA	FALSE	FALSE	15396961	NA	TRUE	FALSE	NA	TRUE	NA

## Sheet: Supplementary Table 2
id.exposure	exposure	SNP	chr.exposure	pos.exposure	effect_allele.exposure	other_allele.exposure	eaf.exposure	beta.exposure	se.exposure	pval.exposure	samplesize.exposure	data_source.exposure	R2	F
GCST90199621	Carnitine levels	rs7537155	1	18880127	A	G	0.199113	-0.0900652	0.019229	2.82e-06	8192	textfile	0.00267085	21.9328
GCST90199621	Carnitine levels	rs78562549	2	36068755	T	G	0.00740514	0.394897	0.0881915	7.54e-06	8192	textfile	0.00244153	20.0451
GCST90199621	Carnitine levels	rs4254516	2	112944230	C	G	0.455659	-0.0700485	0.0152171	4.16e-06	8192	textfile	0.00258001	21.185
GCST90199621	Carnitine levels	rs12692101	2	129893296	T	A	0.444305	-0.0812856	0.0159379	3.39e-07	8192	textfile	0.00316518	26.0051
GCST90199621	Carnitine levels	rs13026148	2	214649844	A	G	0.378223	-0.0706059	0.0158653	8.57e-06	8192	textfile	0.00241183	19.8006
GCST90199621	Carnitine levels	rs73025372	3	15272857	G	A	0.0515375	0.157569	0.0346167	5.32e-06	8192	textfile	0.0025228	20.714
GCST90199621	Carnitine levels	rs115168226	4	39615371	G	A	0.00618191	-0.446554	0.097039	4.19e-06	8192	textfile	0.00257836	21.1714
GCST90199621	Carnitine levels	rs10006723	4	101752577	T	G	0.052858	0.170956	0.0345341	7.41e-07	8192	textfile	0.00298253	24.5
GCST90199621	Carnitine levels	rs1511808	4	188424754	T	C	0.615503	-0.0697692	0.0157378	9.28e-06	8192	textfile	0.00239336	19.6487
GCST90199621	Carnitine levels	rs7705826	5	132396764	G	T	0.833702	0.199276	0.0204928	2.38e-22	8192	textfile	0.0114112	94.5369
GCST90199621	Carnitine levels	rs149235996	5	151340348	G	A	0.0120372	-0.56909	0.0700396	4.46e-16	8192	textfile	0.00799464	66.0037
GCST90199621	Carnitine levels	rs72836546	6	14093088	T	C	0.23482	-0.0906795	0.0180707	5.22e-07	8192	textfile	0.0030644	25.1746
GCST90199621	Carnitine levels	rs112819917	6	58310440	A	G	0.00817656	-0.438422	0.0855532	2.98e-07	8192	textfile	0.00319545	26.2546
GCST90199621	Carnitine levels	rs13247874	7	73596112	T	C	0.190234	-0.103668	0.0195859	1.2e-07	8192	textfile	0.00340824	28.0089
GCST90199621	Carnitine levels	rs78428648	8	115036848	A	G	0.0377174	0.179162	0.0400467	7.68e-06	8192	textfile	0.0024373	20.0102
GCST90199621	Carnitine levels	rs79717472	9	120853883	G	A	0.0280471	-0.218081	0.0461728	2.32e-06	8192	textfile	0.00271577	22.3027
GCST90199621	Carnitine levels	rs76187828	10	33762953	G	A	0.0930578	-0.117619	0.0264472	8.69e-06	8192	textfile	0.00240857	19.7738
GCST90199621	Carnitine levels	rs10900223	10	45526183	C	T	0.250122	-0.105448	0.0176162	2.15e-09	8192	textfile	0.00435479	35.8217
GCST90199621	Carnitine levels	rs10826332	10	59620508	A	T	0.0770596	-0.142187	0.0286481	6.93e-07	8192	textfile	0.00299802	24.6276
GCST90199621	Carnitine levels	rs1171617	10	59707424	T	G	0.770118	0.443332	0.0179927	4.76e-134	8192	textfile	0.0689965	606.959
GCST90199621	Carnitine levels	rs138190991	10	59984318	A	T	0.0301671	-0.212246	0.0448917	2.27e-06	8192	textfile	0.00272128	22.3481
GCST90199621	Carnitine levels	rs55775057	11	20146362	A	G	0.150493	-0.0960378	0.0215564	8.38e-06	8192	textfile	0.00241708	19.8438
GCST90199621	Carnitine levels	rs2512510	11	80402523	A	G	0.216759	-0.0870239	0.0186419	3.04e-06	8192	textfile	0.0026531	21.7867
GCST90199621	Carnitine levels	rs76638161	11	109223591	T	C	0.0318954	0.192728	0.0434891	9.35e-06	8192	textfile	0.00239166	19.6346
GCST90199621	Carnitine levels	rs2625939	12	94623634	T	C	0.228206	0.0859678	0.0183528	2.81e-06	8192	textfile	0.00267125	21.9362
GCST90199621	Carnitine levels	rs1765260	15	79574005	A	G	0.153343	-0.0999797	0.0211507	2.28e-06	8192	textfile	0.0027202	22.3392
GCST90199621	Carnitine levels	rs11871125	17	19529080	T	C	0.394949	0.072665	0.0157893	4.18e-06	8192	textfile	0.00257878	21.1748
GCST90199621	Carnitine levels	rs73006619	19	20498107	C	A	0.0466597	-0.168203	0.0368665	5.06e-06	8192	textfile	0.00253461	20.8112
GCST90199622	Benzoate levels	rs72638543	1	6935462	T	C	0.0417238	0.185887	0.0404404	4.3e-06	7306	textfile	0.00288359	21.1226
GCST90199622	Benzoate levels	rs9943251	1	151944639	A	G	0.315014	0.0830144	0.0176575	2.58e-06	7306	textfile	0.00301618	22.0968
GCST90199622	Benzoate levels	rs149187032	2	96874928	A	G	0.0116664	-0.341939	0.0762734	7.36e-06	7306	textfile	0.00274333	20.0924
GCST90199622	Benzoate levels	rs186382517	2	127497198	C	T	0.00144389	1.05299	0.215383	1.01e-06	7306	textfile	0.00326083	23.895
GCST90199622	Benzoate levels	rs141054369	2	198163971	T	C	0.00796594	-0.413333	0.0922709	7.48e-06	7306	textfile	0.00273905	20.061
GCST90199622	Benzoate levels	rs62192967	2	241587764	T	A	0.0543493	-0.163284	0.0362749	6.75e-06	7306	textfile	0.00276562	20.2561
GCST90199622	Benzoate levels	rs113989462	3	10119238	G	C	0.0159655	0.298062	0.0656385	5.6e-06	7306	textfile	0.00281444	20.6147
GCST90199622	Benzoate levels	rs9863931	3	65029103	T	C	0.132697	-0.108363	0.0240017	6.34e-06	7306	textfile	0.0027822	20.3779
GCST90199622	Benzoate levels	rs149023824	4	124909398	G	A	0.00253668	0.721556	0.162488	8.97e-06	7306	textfile	0.00269183	19.7142
GCST90199622	Benzoate levels	rs11749139	5	76692142	G	T	0.0382593	-0.191343	0.0427947	7.78e-06	7306	textfile	0.00272884	19.986
GCST90199622	Benzoate levels	rs73801273	5	167537696	T	C	0.0261245	0.243319	0.0511669	1.98e-06	7306	textfile	0.00308569	22.6076
GCST90199622	Benzoate levels	rs117191976	8	7071429	T	G	0.00442784	0.561037	0.121863	4.15e-06	7306	textfile	0.00289269	21.1895
GCST90199622	Benzoate levels	rs6468762	8	101217958	A	G	0.0144798	0.319567	0.068531	3.11e-06	7306	textfile	0.00296742	21.7386
GCST90199622	Benzoate levels	rs11166865	8	138955456	A	C	0.700507	-0.0846751	0.018635	5.52e-06	7306	textfile	0.00281804	20.6411
GCST90199622	Benzoate levels	rs181702052	11	133125620	C	G	0.00337001	0.703091	0.141266	6.46e-07	7306	textfile	0.00337908	24.7645
GCST90199622	Benzoate levels	rs533126002	13	103265932	C	T	0.00384615	0.600846	0.132243	5.53e-06	7306	textfile	0.00281758	20.6377
GCST90199622	Benzoate levels	rs2749463	14	49018533	C	G	0.844828	-0.10725	0.022653	2.2e-06	7306	textfile	0.00305867	22.4091
GCST90199622	Benzoate levels	rs11625375	14	85809056	T	C	0.965631	-0.204178	0.045214	6.31e-06	7306	textfile	0.00278344	20.387
GCST90199622	Benzoate levels	rs11070230	15	39725132	G	A	0.971915	-0.230238	0.0500968	4.31e-06	7306	textfile	0.00288271	21.1162
GCST90199622	Benzoate levels	rs62209511	21	23369148	T	C	0.0387693	-0.194544	0.0425626	4.86e-06	7306	textfile	0.00285141	20.8863
GCST90199623	Maltotriose levels	rs7525374	1	4693997	G	A	0.525656	0.0950368	0.0212325	7.6e-06	4641	textfile	0.00429832	20.026
GCST90199623	Maltotriose levels	rs72670481	1	68255458	T	C	0.0444222	-0.287487	0.0506395	1.37e-08	4641	textfile	0.00689669	32.2159
GCST90199623	Maltotriose levels	rs79441497	2	139973386	G	A	0.0274713	0.282649	0.0627987	6.77e-06	4641	textfile	0.00434601	20.2491
GCST90199623	Maltotriose levels	rs147666382	2	209703171	A	G	0.0362508	-0.2699	0.0550729	9.55e-07	4641	textfile	0.00514845	24.0073
GCST90199623	Maltotriose levels	rs113410972	3	134325888	A	G	0.135389	0.141264	0.0309121	4.88e-06	4641	textfile	0.00447965	20.8746
GCST90199623	Maltotriose levels	rs9855944	3	141700065	A	G	0.360843	0.0992769	0.0216311	4.44e-06	4641	textfile	0.00451815	21.0548
GCST90199623	Maltotriose levels	rs62317587	4	58402103	C	A	0.0101798	-0.475907	0.103471	4.24e-06	4641	textfile	0.00453754	21.1456
GCST90199623	Maltotriose levels	rs75049736	5	66323556	G	A	0.0334302	-0.274871	0.0590191	3.2e-06	4641	textfile	0.00465196	21.6813
GCST90199623	Maltotriose levels	rs117257402	7	83782516	T	C	0.00954654	0.523098	0.106839	9.77e-07	4641	textfile	0.00513875	23.9618
GCST90199623	Maltotriose levels	rs150215008	8	99994779	T	C	0.044205	-0.229438	0.0505115	5.56e-06	4641	textfile	0.00442601	20.6235
GCST90199623	Maltotriose levels	rs150000891	9	1931505	T	G	0.0219792	-0.322444	0.0705527	4.87e-06	4641	textfile	0.00448043	20.8783
GCST90199623	Maltotriose levels	rs12340914	9	18511076	G	A	0.413842	0.0942204	0.0211623	8.5e-06	4641	textfile	0.00425306	19.8142
GCST90199623	Maltotriose levels	rs1360005	10	95311303	C	T	0.510903	0.097467	0.0207116	2.53e-06	4641	textfile	0.00474907	22.1361
GCST90199623	Maltotriose levels	rs72552153	11	123627498	A	G	0.0123004	-0.451935	0.0933029	1.27e-06	4641	textfile	0.00502991	23.4517
GCST90199623	Maltotriose levels	rs3741902	12	5921136	C	T	0.201663	-0.113786	0.025745	9.88e-06	4641	textfile	0.00419137	19.5256
GCST90199623	Maltotriose levels	rs1426466	12	107378790	C	T	0.801944	-0.114917	0.0260009	9.88e-06	4641	textfile	0.00419137	19.5256
GCST90199623	Maltotriose levels	rs75183407	12	129779913	T	C	0.0230852	-0.330457	0.0688133	1.57e-06	4641	textfile	0.00494448	23.0514
GCST90199623	Maltotriose levels	rs1230433	13	46195297	A	G	0.655467	-0.105534	0.021612	1.04e-06	4641	textfile	0.00511161	23.8346
GCST90199623	Maltotriose levels	rs1254839	14	61953888	G	A	0.322023	-0.107757	0.0223276	1.39e-06	4641	textfile	0.00499369	23.282
GCST90199623	Maltotriose levels	rs3935534	15	61386873	C	G	0.682113	-0.105364	0.0225011	2.83e-06	4641	textfile	0.00470239	21.9174
GCST90199623	Maltotriose levels	rs78910814	15	82118868	C	T	0.036	-0.253193	0.055947	6.02e-06	4641	textfile	0.00439365	20.4721
GCST90199623	Maltotriose levels	rs112191400	17	75101706	T	C	0.0864496	-0.162748	0.0365529	8.49e-06	4641	textfile	0.00425329	19.8153
GCST90199623	Maltotriose levels	rs141782806	21	22791486	C	T	0.0169583	-0.367335	0.0795794	3.91e-06	4641	textfile	0.00457007	21.2979
GCST90199623	Maltotriose levels	rs6006574	22	43905879	C	G	0.0282214	0.285259	0.0623725	4.8e-06	4641	textfile	0.00448671	20.9076
GCST90199624	Hippurate levels	rs6443435	3	177202726	C	T	0.555966	0.0729509	0.0155727	2.81e-06	8260	textfile	0.00264973	21.9396
GCST90199624	Hippurate levels	rs114849156	4	106789058	A	G	0.0321241	0.19722	0.043393	5.49e-06	8260	textfile	0.00249458	20.6518
GCST90199624	Hippurate levels	rs62326335	4	171966715	G	C	0.236388	-0.0890288	0.0182274	1.04e-06	8260	textfile	0.00287991	23.851
GCST90199624	Hippurate levels	rs1505993	5	40519286	T	C	0.0219714	-0.24093	0.0524855	4.42e-06	8260	textfile	0.00254458	21.0668
GCST90199624	Hippurate levels	rs76464474	5	124970733	T	G	0.00903651	0.398426	0.0814489	1e-06	8260	textfile	0.00288861	23.9232
GCST90199624	Hippurate levels	rs375709482	6	114434155	T	C	0.0190974	-0.255607	0.0555964	4.27e-06	8260	textfile	0.00255248	21.1323
GCST90199624	Hippurate levels	rs3779084	7	50501037	G	A	0.212634	0.0853795	0.0186386	4.63e-06	8260	textfile	0.00253395	20.9786
GCST90199624	Hippurate levels	rs10106654	8	95891757	C	A	0.15585	0.0933587	0.0209933	8.7e-06	8260	textfile	0.00238852	19.7717
GCST90199624	Hippurate levels	rs10818729	9	122609637	C	T	0.678724	-0.0744274	0.0165535	6.92e-06	8260	textfile	0.00244143	20.2107
GCST90199624	Hippurate levels	rs2886306	9	133146393	T	C	0.645165	0.0716047	0.016209	9.98e-06	8260	textfile	0.00235703	19.5104
GCST90199624	Hippurate levels	rs7073480	10	13172160	C	T	0.886196	0.121973	0.0241952	4.63e-07	8260	textfile	0.00306729	25.4076
GCST90199624	Hippurate levels	rs12782560	10	31021128	T	C	0.0246989	0.224836	0.049354	5.22e-06	8260	textfile	0.00250621	20.7483
GCST90199624	Hippurate levels	rs1271526	10	120838827	T	C	0.824509	0.0916728	0.0200283	4.71e-06	8260	textfile	0.00252995	20.9454
GCST90199624	Hippurate levels	rs16909710	12	14111937	T	C	0.0418998	-0.19262	0.0384132	5.32e-07	8260	textfile	0.00303488	25.1383
GCST90199624	Hippurate levels	rs1038161	12	75651631	A	T	0.396795	-0.0698072	0.0156983	8.72e-06	8260	textfile	0.00238823	19.7692
GCST90199624	Hippurate levels	rs56266656	13	31286351	G	A	0.0243576	0.222284	0.0498262	8.15e-06	8260	textfile	0.00240368	19.8974
GCST90199624	Hippurate levels	rs138633790	13	111879060	A	G	0.0243022	-0.220573	0.0497508	9.27e-06	8260	textfile	0.00237406	19.6517
GCST90199624	Hippurate levels	rs117019913	14	50863493	A	G	0.0285926	0.204165	0.0459125	8.71e-06	8260	textfile	0.00238826	19.7695
GCST90199624	Hippurate levels	rs72770519	16	22787037	A	G	0.162015	-0.0980699	0.0209321	2.8e-06	8260	textfile	0.00265041	21.9453
GCST90199624	Hippurate levels	rs72782456	16	65558706	G	A	0.0718974	-0.132885	0.0298174	8.33e-06	8260	textfile	0.00239877	19.8567
GCST90199625	Methionine sulfoxide levels	rs6706818	2	56347297	G	A	0.297934	0.076177	0.0168437	6.11e-06	8243	textfile	0.0024752	20.4488
GCST90199625	Methionine sulfoxide levels	rs146859626	2	185815120	C	T	0.0110218	-0.333664	0.0740513	6.61e-06	8243	textfile	0.00245697	20.2978
GCST90199625	Methionine sulfoxide levels	rs114588795	2	207577160	G	C	0.00783813	0.384825	0.0865739	8.79e-06	8243	textfile	0.00239126	19.7536
GCST90199625	Methionine sulfoxide levels	rs3138108	2	227802190	T	C	0.230257	0.0870865	0.0182194	1.75e-06	8243	textfile	0.00276405	22.8417
GCST90199625	Methionine sulfoxide levels	rs162588	3	322415	A	G	0.212029	0.0843917	0.0189141	8.13e-06	8243	textfile	0.00240932	19.9032
GCST90199625	Methionine sulfoxide levels	rs114314137	3	113140407	G	A	0.0085003	-0.37398	0.0844596	9.51e-06	8243	textfile	0.00237291	19.6017
GCST90199625	Methionine sulfoxide levels	rs4862595	4	185925809	T	C	0.6944	0.0750216	0.0167234	7.26e-06	8243	textfile	0.00243545	20.1195
GCST90199625	Methionine sulfoxide levels	rs7708674	5	61263052	T	C	0.0742635	-0.13605	0.0295137	4.03e-06	8243	textfile	0.00257126	21.2444
GCST90199625	Methionine sulfoxide levels	rs1116046	5	102243065	T	A	0.0777355	-0.132929	0.0291497	5.11e-06	8243	textfile	0.00251647	20.7905
GCST90199625	Methionine sulfoxide levels	rs66676945	5	158982497	T	C	0.18189	0.0997286	0.0200715	6.74e-07	8243	textfile	0.00298604	24.6817
GCST90199625	Methionine sulfoxide levels	rs112196227	6	96678263	T	A	0.0757631	0.131339	0.0291534	6.63e-06	8243	textfile	0.00245615	20.291
GCST90199625	Methionine sulfoxide levels	rs113966925	7	130155762	T	C	0.0264921	0.214979	0.0483488	8.73e-06	8243	textfile	0.00239274	19.7658
GCST90199625	Methionine sulfoxide levels	rs78631663	8	5080675	C	T	0.0180649	0.256598	0.0575554	8.26e-06	8243	textfile	0.00240549	19.8714
GCST90199625	Methionine sulfoxide levels	rs12216870	8	9495449	T	C	0.0196162	-0.256812	0.0555271	3.75e-06	8243	textfile	0.00258827	21.3853
GCST90199625	Methionine sulfoxide levels	rs74981086	9	26798495	A	G	0.0321797	-0.207867	0.044132	2.48e-06	8243	textfile	0.00268418	22.1798
GCST90199625	Methionine sulfoxide levels	rs1020048	9	84052078	C	A	0.809931	-0.102991	0.0198761	2.2e-07	8243	textfile	0.00324667	26.843
GCST90199625	Methionine sulfoxide levels	rs76954145	10	101716593	T	C	0.0434198	-0.192677	0.0380845	4.21e-07	8243	textfile	0.00309551	25.5893
GCST90199625	Methionine sulfoxide levels	rs142260529	11	21700521	T	C	0.0147077	0.289855	0.0644979	6.99e-06	8243	textfile	0.00244412	20.1913
GCST90199625	Methionine sulfoxide levels	rs78762284	12	110706960	A	G	0.14571	0.1179	0.0220764	9.27e-08	8243	textfile	0.00344815	28.5145
GCST90199625	Methionine sulfoxide levels	rs12323117	13	20995088	C	T	0.11287	-0.107817	0.0242782	8.96e-06	8243	textfile	0.00238681	19.7168
GCST90199625	Methionine sulfoxide levels	rs7990044	13	88053943	G	A	0.510057	0.0695317	0.0154663	6.93e-06	8243	textfile	0.00244593	20.2063
GCST90199625	Methionine sulfoxide levels	rs112256623	17	46907811	A	G	0.0237401	-0.222873	0.0498876	7.91e-06	8243	textfile	0.00241543	19.9537
GCST90199625	Methionine sulfoxide levels	rs72924553	18	31123298	G	A	0.0147202	0.29059	0.0641031	5.81e-06	8243	textfile	0.00248678	20.5446
GCST90199625	Methionine sulfoxide levels	rs390784	19	43984037	T	G	0.464723	0.076227	0.0154744	8.39e-07	8243	textfile	0.00293514	24.2597
GCST90199625	Methionine sulfoxide levels	rs146902454	20	51754403	C	T	0.0354437	-0.222442	0.0421167	1.28e-07	8243	textfile	0.00337266	27.8881
GCST90199625	Methionine sulfoxide levels	rs57419073	22	48520065	A	G	0.0856622	-0.125118	0.0275801	5.72e-06	8243	textfile	0.00249046	20.5751
GCST90199626	Xanthurenate levels	rs4654393	1	29207925	A	G	0.43716	-0.0716015	0.0157954	5.81e-06	7965	textfile	0.00257323	20.5435
GCST90199626	Xanthurenate levels	rs1339135	1	164891445	G	A	0.142632	-0.102275	0.0221736	3.98e-06	7965	textfile	0.00266393	21.2695
GCST90199626	Xanthurenate levels	rs4952404	2	40333490	T	C	0.209216	0.0900816	0.0193387	3.19e-06	7965	textfile	0.00271675	21.6924
GCST90199626	Xanthurenate levels	rs55953511	2	88277900	A	G	0.0251338	0.260906	0.0506967	2.66e-07	7965	textfile	0.00331422	26.4789
GCST90199626	Xanthurenate levels	rs354710	2	143129515	T	C	0.587063	0.0973775	0.0160404	1.27e-09	7965	textfile	0.00460571	36.8449
GCST90199626	Xanthurenate levels	rs4148325	2	233764663	T	C	0.326316	0.160369	0.0164451	1.81e-22	7965	textfile	0.0117985	95.0733
GCST90199626	Xanthurenate levels	rs142739097	3	82428809	G	A	0.0170605	-0.281069	0.0600788	2.89e-06	7965	textfile	0.00274035	21.8814
GCST90199626	Xanthurenate levels	rs74323113	4	110473158	T	G	0.0231871	0.240073	0.0515337	3.18e-06	7965	textfile	0.00271729	21.6968
GCST90199626	Xanthurenate levels	rs80253618	4	169940405	A	G	0.114498	0.145764	0.0245961	3.1e-09	7965	textfile	0.00439007	35.1123
GCST90199626	Xanthurenate levels	rs62344716	4	170071702	A	G	0.065916	-0.150456	0.0311209	1.33e-06	7965	textfile	0.00292588	23.3671
GCST90199626	Xanthurenate levels	rs189750460	5	45640754	C	T	0.0313286	0.201137	0.044222	5.41e-06	7965	textfile	0.00259057	20.6823
GCST90199626	Xanthurenate levels	rs115107012	5	108435076	A	G	0.00953162	0.355674	0.0792725	7.23e-06	7965	textfile	0.00252103	20.1257
GCST90199626	Xanthurenate levels	rs2762353	6	25794203	G	A	0.556451	0.108263	0.0156013	3.94e-12	7965	textfile	0.00600945	48.1426
GCST90199626	Xanthurenate levels	rs117446717	6	86716358	G	A	0.0107723	0.337234	0.0755884	8.14e-06	7965	textfile	0.00249277	19.8996
GCST90199626	Xanthurenate levels	rs610480	6	139895926	G	A	0.764105	0.0847289	0.0185433	4.89e-06	7965	textfile	0.00261437	20.8728
GCST90199626	Xanthurenate levels	rs148768795	6	150393911	A	G	0.0102144	-0.343757	0.0773679	8.87e-06	7965	textfile	0.00247241	19.7366
GCST90199626	Xanthurenate levels	rs41294573	10	5983272	T	C	0.0615182	0.148756	0.0320487	3.46e-06	7965	textfile	0.00269755	21.5387
GCST90199626	Xanthurenate levels	rs76961499	10	123940473	T	C	0.0443616	-0.174429	0.0379757	4.37e-06	7965	textfile	0.00264175	21.092
GCST90199626	Xanthurenate levels	rs10901595	10	126332367	T	C	0.205555	-0.0850013	0.0190317	7.96e-06	7965	textfile	0.00249818	19.9428
GCST90199626	Xanthurenate levels	rs11037948	11	44303357	C	G	0.45907	-0.0757183	0.0157914	1.63e-06	7965	textfile	0.00287821	22.9854
GCST90199626	Xanthurenate levels	rs75152214	11	64543641	A	G	0.0494948	-0.1598	0.0360557	9.33e-06	7965	textfile	0.00246008	19.638
GCST90199626	Xanthurenate levels	rs117776343	14	91044447	C	A	0.0229805	-0.254301	0.0519299	9.73e-07	7965	textfile	0.00300172	23.9746
GCST90199626	Xanthurenate levels	rs10518870	15	56725690	G	A	0.559125	0.0728152	0.0159215	4.8e-06	7965	textfile	0.0026191	20.9106
GCST90199626	Xanthurenate levels	rs150456440	16	1787443	A	G	0.0283656	-0.207866	0.0469472	9.53e-06	7965	textfile	0.00245524	19.5992
GCST90199626	Xanthurenate levels	rs8058114	16	12603772	A	G	0.167555	0.0980895	0.0207577	2.3e-06	7965	textfile	0.00279566	22.3243
GCST90199626	Xanthurenate levels	rs13038820	20	38613187	A	G	0.152841	-0.108314	0.0216513	5.66e-07	7965	textfile	0.00313223	25.0203
GCST90199627	N-alpha-acetylornithine levels	rs182387902	1	7573804	T	C	0.0100683	-0.469348	0.0920617	3.43e-07	5606	textfile	0.00461498	25.9823
GCST90199627	N-alpha-acetylornithine levels	rs10168931	2	73650092	A	G	0.237802	0.203073	0.02127	1.33e-21	5606	textfile	0.0159997	91.1201
GCST90199627	N-alpha-acetylornithine levels	rs758072	2	241144457	T	G	0.0731357	0.171213	0.0359573	1.92e-06	5606	textfile	0.00402804	22.6644
GCST90199627	N-alpha-acetylornithine levels	rs6846979	4	47755798	G	A	0.216337	0.101172	0.0223797	6.16e-06	5606	textfile	0.00363227	20.4295
GCST90199627	N-alpha-acetylornithine levels	rs13184558	5	26807776	C	T	0.038115	0.215007	0.0481609	8.03e-06	5606	textfile	0.0035426	19.9233
GCST90199627	N-alpha-acetylornithine levels	rs149122905	5	102029922	G	A	0.010359	0.414825	0.0905551	4.63e-06	5606	textfile	0.00372931	20.9773
GCST90199627	N-alpha-acetylornithine levels	rs77556524	5	174783352	G	C	0.016622	-0.335972	0.0714166	2.55e-06	5606	textfile	0.00393227	22.1235
GCST90199627	N-alpha-acetylornithine levels	rs17360657	6	36548250	C	T	0.0336427	0.238255	0.0504986	2.38e-06	5606	textfile	0.00395504	22.2521
GCST90199627	N-alpha-acetylornithine levels	rs117299913	6	124610707	C	T	0.0263158	0.27471	0.0585098	2.66e-06	5606	textfile	0.00391682	22.0362
GCST90199627	N-alpha-acetylornithine levels	rs4960616	7	154799440	C	T	0.06269	-0.187249	0.037458	5.77e-07	5606	textfile	0.00443777	24.9801
GCST90199627	N-alpha-acetylornithine levels	rs145450037	8	6864294	C	A	0.0109299	-0.417245	0.0891187	2.84e-06	5606	textfile	0.0038949	21.9124
GCST90199627	N-alpha-acetylornithine levels	rs117790062	8	113354078	T	C	0.0408473	0.207108	0.0466507	9.01e-06	5606	textfile	0.00350348	19.7026
GCST90199627	N-alpha-acetylornithine levels	rs4430142	9	1956595	C	G	0.987774	-0.395874	0.0878042	6.53e-06	5606	textfile	0.00361292	20.3202
GCST90199627	N-alpha-acetylornithine levels	rs13296886	9	81723130	G	C	0.0835143	-0.158395	0.0335323	2.32e-06	5606	textfile	0.0039644	22.305
GCST90199627	N-alpha-acetylornithine levels	rs77300395	10	19535694	T	C	0.0258012	0.268952	0.0583612	4.06e-06	5606	textfile	0.00377403	21.2298
GCST90199627	N-alpha-acetylornithine levels	rs80205778	11	61173072	A	G	0.00948461	0.467453	0.0945412	7.64e-07	5606	textfile	0.00434201	24.4387
GCST90199627	N-alpha-acetylornithine levels	rs2125440	12	113905989	G	C	0.526382	0.0843011	0.0185782	5.69e-06	5606	textfile	0.00365943	20.5828
GCST90199627	N-alpha-acetylornithine levels	rs76075534	14	26212334	T	C	0.0424259	-0.205346	0.0457631	7.22e-06	5606	textfile	0.00357875	20.1274
GCST90199627	N-alpha-acetylornithine levels	rs117413891	16	13482830	T	C	0.016178	0.333876	0.0723372	3.92e-06	5606	textfile	0.0037857	21.2957
GCST90199627	N-alpha-acetylornithine levels	rs62053878	17	13932613	T	C	0.0191106	-0.307882	0.0672143	4.64e-06	5606	textfile	0.0037288	20.9744
GCST90199627	N-alpha-acetylornithine levels	rs8084246	18	11772231	A	G	0.281514	0.101796	0.02024	4.92e-07	5606	textfile	0.00449192	25.2863
GCST90199627	N-alpha-acetylornithine levels	rs6507370	18	40588675	C	T	0.373838	0.0923915	0.0189886	1.14e-06	5606	textfile	0.00420528	23.6659
GCST90199627	N-alpha-acetylornithine levels	rs9981625	21	43355398	C	G	0.372672	-0.0899526	0.0201886	8.37e-06	5606	textfile	0.0035288	19.8454
GCST90199628	3-methylhistidine levels	rs114734560	1	33744394	T	C	0.0102702	-0.35764	0.076823	3.23e-06	8289	textfile	0.00260779	21.6673
GCST90199628	3-methylhistidine levels	rs7516441	1	59674575	A	G	0.117381	0.109101	0.0246539	9.63e-06	8289	textfile	0.002357	19.5786
GCST90199628	3-methylhistidine levels	rs12138831	1	78644960	T	G	0.0257563	-0.223214	0.0486608	4.49e-06	8289	textfile	0.0025321	21.0368
GCST90199628	3-methylhistidine levels	rs2797978	1	101465337	C	T	0.0929542	0.120013	0.0263768	5.37e-06	8289	textfile	0.00249131	20.697
GCST90199628	3-methylhistidine levels	rs72879030	2	47207061	C	G	0.106939	-0.116576	0.0252142	3.77e-06	8289	textfile	0.00257222	21.3709
GCST90199628	3-methylhistidine levels	rs752834	2	111041081	A	G	0.194184	0.0925549	0.0194528	1.96e-06	8289	textfile	0.00272363	22.6324
GCST90199628	3-methylhistidine levels	rs10181994	2	126725507	T	A	0.691427	0.0821837	0.0169317	1.21e-06	8289	textfile	0.00283423	23.554
GCST90199628	3-methylhistidine levels	rs185076690	2	142733050	T	C	0.0259039	0.211694	0.0478147	9.54e-06	8289	textfile	0.00235921	19.597
GCST90199628	3-methylhistidine levels	rs73035811	3	15056914	A	G	0.0916234	0.121144	0.0268809	6.58e-06	8289	textfile	0.00244428	20.3054
GCST90199628	3-methylhistidine levels	rs146846950	3	113457137	A	G	0.00404492	-0.535769	0.120898	9.35e-06	8289	textfile	0.00236367	19.6342
GCST90199628	3-methylhistidine levels	rs10014780	4	66474932	G	A	0.159583	-0.0956574	0.0209224	4.83e-06	8289	textfile	0.00251546	20.8982
GCST90199628	3-methylhistidine levels	rs75256283	4	113333758	A	T	0.0592049	0.156459	0.0328215	1.87e-06	8289	textfile	0.00273397	22.7185
GCST90199628	3-methylhistidine levels	rs1857803	5	102634283	C	T	0.265217	-0.0823134	0.017447	2.38e-06	8289	textfile	0.00267814	22.2533
GCST90199628	3-methylhistidine levels	rs2518573	6	53134058	G	T	0.738791	0.0801615	0.017558	4.98e-06	8289	textfile	0.00250835	20.839
GCST90199628	3-methylhistidine levels	rs7746774	6	139030342	G	A	0.144171	-0.10469	0.021704	1.41e-06	8289	textfile	0.00279905	23.2609
GCST90199628	3-methylhistidine levels	rs117090299	7	86214632	C	T	0.0137094	-0.295449	0.0654447	6.35e-06	8289	textfile	0.00245272	20.3756
GCST90199628	3-methylhistidine levels	rs13234372	7	110247043	A	G	0.309524	-0.0821865	0.0166991	8.58e-07	8289	textfile	0.0029137	24.2164
GCST90199628	3-methylhistidine levels	rs17670800	8	69901423	A	G	0.205669	0.0880673	0.0190393	3.74e-06	8289	textfile	0.00257458	21.3906
GCST90199628	3-methylhistidine levels	rs10966648	9	2512056	T	C	0.745054	-0.0937684	0.0178574	1.51e-07	8289	textfile	0.00331537	27.5659
GCST90199628	3-methylhistidine levels	rs75782963	9	77448309	A	G	0.0271103	0.209933	0.0472735	8.96e-06	8289	textfile	0.00237351	19.7161
GCST90199628	3-methylhistidine levels	rs12553086	9	131750885	G	T	0.0669778	0.14967	0.0307172	1.1e-06	8289	textfile	0.00285602	23.7357
GCST90199628	3-methylhistidine levels	rs72997812	11	112790715	A	G	0.174747	0.0913382	0.0202172	6.25e-06	8289	textfile	0.00245636	20.406
GCST90199628	3-methylhistidine levels	rs4142196	13	76692299	A	C	0.739059	-0.0772398	0.0173893	8.92e-06	8289	textfile	0.00237456	19.7248
GCST90199628	3-methylhistidine levels	rs9910668	17	80083264	C	A	0.675224	0.0739981	0.0163504	6.02e-06	8289	textfile	0.00246496	20.4776
GCST90199628	3-methylhistidine levels	rs11872731	18	4592009	A	G	0.0719668	0.135492	0.0304621	8.67e-06	8289	textfile	0.00238106	19.7789
GCST90199628	3-methylhistidine levels	rs149807477	19	32596526	T	C	0.0171107	-0.26129	0.0590671	9.71e-06	8289	textfile	0.0023552	19.5636
GCST90199628	3-methylhistidine levels	rs117771460	19	39659519	A	G	0.0170496	0.264482	0.0597176	9.47e-06	8289	textfile	0.0023608	19.6102
GCST90199628	3-methylhistidine levels	rs138750865	19	40182613	T	C	0.0259304	0.229043	0.0483745	2.19e-06	8289	textfile	0.00269728	22.4128
GCST90199629	Glycerophosphorylcholine (GPC) levels	rs28631199	1	954724	A	G	0.24412	0.0807118	0.0179643	7.03e-06	8212	textfile	0.0024521	20.1812
GCST90199629	Glycerophosphorylcholine (GPC) levels	rs77692382	1	39941043	T	C	0.249324	0.124343	0.0177226	2.28e-12	8212	textfile	0.00595859	49.2132
GCST90199629	Glycerophosphorylcholine (GPC) levels	rs74814187	1	177105662	T	C	0.0546213	0.158928	0.0336247	2.28e-06	8212	textfile	0.00271303	22.3346
GCST90199629	Glycerophosphorylcholine (GPC) levels	rs3738976	2	44931099	T	C	0.151338	-0.0972846	0.0213799	5.36e-06	8212	textfile	0.00251498	20.7
GCST90199629	Glycerophosphorylcholine (GPC) levels	rs112779076	2	166358699	C	T	0.0536218	0.15285	0.0344046	8.88e-06	8212	textfile	0.00239776	19.733
GCST90199629	Glycerophosphorylcholine (GPC) levels	rs75158623	3	2655900	A	T	0.0607305	0.144058	0.0320058	6.76e-06	8212	textfile	0.00246093	20.254
GCST90199629	Glycerophosphorylcholine (GPC) levels	rs143156137	3	182722675	T	C	0.0166342	0.270431	0.059272	5.05e-06	8212	textfile	0.00252851	20.8117
GCST90199629	Glycerophosphorylcholine (GPC) levels	rs74420163	4	19053740	T	C	0.0368812	0.18549	0.0409257	5.83e-06	8212	textfile	0.00249525	20.5373
GCST90199629	Glycerophosphorylcholine (GPC) levels	rs192566258	4	54022678	A	T	0.0104651	-0.339794	0.0755404	6.85e-06	8212	textfile	0.00245785	20.2287
GCST90199629	Glycerophosphorylcholine (GPC) levels	rs112211203	5	56528571	T	G	0.0220984	0.234246	0.0515822	5.59e-06	8212	textfile	0.00250499	20.6176
GCST90199629	Glycerophosphorylcholine (GPC) levels	rs4715365	6	52926962	T	C	0.0518449	0.16235	0.0350163	3.54e-06	8212	textfile	0.00261084	21.4911
GCST90199629	Glycerophosphorylcholine (GPC) levels	rs117793976	6	75108106	C	G	0.0095729	-0.352368	0.0785058	7.18e-06	8212	textfile	0.00244724	20.1411
GCST90199629	Glycerophosphorylcholine (GPC) levels	rs9487777	6	111985317	C	G	0.0187874	-0.273645	0.0563802	1.21e-06	8212	textfile	0.00286041	23.5514
GCST90199629	Glycerophosphorylcholine (GPC) levels	rs11773889	7	36298980	T	C	0.221719	-0.0874834	0.0185441	2.39e-06	8212	textfile	0.00270281	22.2502
GCST90199629	Glycerophosphorylcholine (GPC) levels	rs117605274	7	74687404	G	A	0.0127869	0.325951	0.0691481	2.43e-06	8212	textfile	0.00269849	22.2146
GCST90199629	Glycerophosphorylcholine (GPC) levels	rs11783515	8	58407830	G	A	0.676129	-0.0742076	0.0165155	7.02e-06	8212	textfile	0.00245244	20.184
GCST90199629	Glycerophosphorylcholine (GPC) levels	rs6981994	8	134660962	C	T	0.0174872	0.271135	0.0585165	3.6e-06	8212	textfile	0.00260754	21.4639
GCST90199629	Glycerophosphorylcholine (GPC) levels	rs10816075	9	9247320	T	C	0.164771	0.0973711	0.0205632	2.19e-06	8212	textfile	0.00272299	22.4168
GCST90199629	Glycerophosphorylcholine (GPC) levels	rs2015026	10	95999826	C	T	0.372436	-0.0725261	0.0160143	5.93e-06	8212	textfile	0.00249138	20.5053
GCST90199629	Glycerophosphorylcholine (GPC) levels	rs665474	11	29415783	T	A	0.281624	0.0744593	0.0168561	9.99e-06	8212	textfile	0.00237052	19.5082
GCST90199629	Glycerophosphorylcholine (GPC) levels	rs12800817	11	94286856	A	G	0.0394753	0.192118	0.0392089	9.59e-07	8212	textfile	0.00291508	24.0028
GCST90199629	Glycerophosphorylcholine (GPC) levels	rs4980965	12	724252	C	T	0.448602	0.0708155	0.0158191	7.58e-06	8212	textfile	0.00243436	20.0349
GCST90199629	Glycerophosphorylcholine (GPC) levels	rs149395329	12	44518480	C	T	0.035363	0.186141	0.0419148	8.96e-06	8212	textfile	0.00239584	19.7171
GCST90199629	Glycerophosphorylcholine (GPC) levels	rs116900994	12	78358881	T	C	0.0468293	0.163415	0.036324	6.83e-06	8212	textfile	0.00245855	20.2344
GCST90199629	Glycerophosphorylcholine (GPC) levels	rs71468473	12	131213698	T	C	0.166274	0.102458	0.0206861	7.31e-07	8212	textfile	0.00297845	24.5261
GCST90199629	Glycerophosphorylcholine (GPC) levels	rs9510701	13	23324554	T	C	0.040562	0.173788	0.0386321	6.84e-06	8212	textfile	0.00245824	20.2319
GCST90199629	Glycerophosphorylcholine (GPC) levels	rs75275697	14	39774970	A	G	0.0162096	0.269422	0.060459	8.34e-06	8212	textfile	0.00241238	19.8536
GCST90199629	Glycerophosphorylcholine (GPC) levels	rs141866706	14	73791661	C	T	0.0108575	-0.348062	0.0740522	2.6e-06	8212	textfile	0.00268301	22.0867
GCST90199629	Glycerophosphorylcholine (GPC) levels	rs557700	15	47790829	C	T	0.705143	0.0756793	0.016833	6.93e-06	8212	textfile	0.00245536	20.2081
GCST90199629	Glycerophosphorylcholine (GPC) levels	rs117568432	15	65891098	T	G	0.0959356	0.114159	0.0257192	9.05e-06	8212	textfile	0.0023934	19.697
GCST90199629	Glycerophosphorylcholine (GPC) levels	rs72803677	16	53774515	T	G	0.0142254	-0.301878	0.0649424	3.35e-06	8212	textfile	0.00262432	21.6023
GCST90199629	Glycerophosphorylcholine (GPC) levels	rs16973477	16	71853478	G	A	0.151329	0.0952092	0.0213323	8.08e-06	8212	textfile	0.00241981	19.9148
GCST90199629	Glycerophosphorylcholine (GPC) levels	rs8064391	17	81411346	G	A	0.984318	-0.291489	0.0626721	3.3e-06	8212	textfile	0.00262727	21.6267
GCST90199630	Phenylacetate levels	rs7526830	1	168675145	C	T	0.113773	0.11933	0.0256291	3.22e-06	7059	textfile	0.00306166	21.6725
GCST90199630	Phenylacetate levels	rs76318294	1	230418611	G	T	0.084973	-0.131138	0.029682	9.96e-06	7059	textfile	0.00275758	19.5141
GCST90199630	Phenylacetate levels	rs72825080	2	101434829	C	T	0.0592908	-0.15323	0.0342299	7.59e-06	7059	textfile	0.00283075	20.0333
GCST90199630	Phenylacetate levels	rs76447789	3	25420254	G	A	0.00680658	-0.443571	0.0992982	7.93e-06	7059	textfile	0.00281887	19.949
GCST90199630	Phenylacetate levels	rs3856733	3	42106201	G	C	0.300579	-0.0881978	0.0180229	9.9e-07	7059	textfile	0.00338105	23.941
GCST90199630	Phenylacetate levels	rs1604572	3	131672868	G	C	0.317746	-0.0886552	0.0174741	3.91e-07	7059	textfile	0.00363325	25.7333
GCST90199630	Phenylacetate levels	rs2632709	4	42371565	C	A	0.148365	0.104046	0.0228286	5.17e-06	7059	textfile	0.00293409	20.7668
GCST90199630	Phenylacetate levels	rs189587	4	77578931	A	G	0.432367	0.0806004	0.0164433	9.5e-07	7059	textfile	0.00339217	24.02
GCST90199630	Phenylacetate levels	rs145721291	4	149241086	T	C	0.00662204	0.453464	0.100866	6.93e-06	7059	textfile	0.00285503	20.2057
GCST90199630	Phenylacetate levels	rs180982609	6	90966386	C	T	0.0051231	-0.500304	0.112894	9.35e-06	7059	textfile	0.00277445	19.6337
GCST90199630	Phenylacetate levels	rs73057725	7	5394476	A	G	0.0350404	0.222167	0.0444899	5.92e-07	7059	textfile	0.00352015	24.9295
GCST90199630	Phenylacetate levels	rs76151544	7	15762235	G	A	0.0227109	-0.249151	0.0549946	5.89e-06	7059	textfile	0.00289922	20.5193
GCST90199630	Phenylacetate levels	rs148515684	11	32806391	A	G	0.0138573	0.329495	0.0697969	2.35e-06	7059	textfile	0.00314712	22.2793
GCST90199630	Phenylacetate levels	rs3809205	12	22044817	C	T	0.0434628	0.182025	0.0399238	5.13e-06	7059	textfile	0.00293615	20.7814
GCST90199630	Phenylacetate levels	rs150248294	12	56853738	A	G	0.0102142	-0.377677	0.080216	2.5e-06	7059	textfile	0.0031305	22.1613
GCST90199630	Phenylacetate levels	rs112192402	12	68449464	A	G	0.0311454	0.227703	0.0474027	1.56e-06	7059	textfile	0.00325815	23.0679
GCST90199630	Phenylacetate levels	rs78580580	12	104450374	C	A	0.017728	-0.294915	0.0614523	1.59e-06	7059	textfile	0.00325207	23.0247
GCST90199630	Phenylacetate levels	rs8001043	13	34753839	C	T	0.693867	-0.0811984	0.0177149	4.57e-06	7059	textfile	0.00296745	21.0036
GCST90199630	Phenylacetate levels	rs76379382	15	64997213	T	C	0.054898	-0.160195	0.0358753	7.99e-06	7059	textfile	0.00281669	19.9335
GCST90199630	Phenylacetate levels	rs59532339	16	20568350	T	A	0.0235728	0.461097	0.0539542	1.27e-17	7059	textfile	0.0102405	73.0148
GCST90199630	Phenylacetate levels	rs7196912	16	20589290	T	C	0.0315558	0.225688	0.0462149	1.04e-06	7059	textfile	0.00336701	23.8413
GCST90199630	Phenylacetate levels	rs188124348	16	80540228	C	T	0.0125871	0.358611	0.0731176	9.36e-07	7059	textfile	0.00339612	24.0481
GCST90199630	Phenylacetate levels	rs16943430	18	27277604	A	G	0.034759	-0.199229	0.0444659	7.45e-06	7059	textfile	0.00283579	20.0691
GCST90199630	Phenylacetate levels	rs6566598	18	72270169	C	T	0.966004	-0.206029	0.0456208	6.3e-06	7059	textfile	0.00288094	20.3896
GCST90199630	Phenylacetate levels	rs117291585	20	60269481	T	C	0.0241775	0.241913	0.052514	4.09e-06	7059	textfile	0.00299724	21.2151
GCST90199630	Phenylacetate levels	rs1057157	22	42383012	C	T	0.356179	0.0763559	0.0171254	8.25e-06	7059	textfile	0.00280827	19.8738
GCST90199631	3-methyl-2-oxovalerate levels	rs6754181	2	29743514	C	T	0.840543	0.0910083	0.0204779	8.82e-06	8257	textfile	0.00238633	19.7463
GCST90199631	3-methyl-2-oxovalerate levels	rs7660693	4	88307231	C	T	0.497027	0.0791272	0.0148481	9.87e-08	8257	textfile	0.00342765	28.3926
GCST90199631	3-methyl-2-oxovalerate levels	rs77291466	5	60325998	C	T	0.0806922	-0.12259	0.0272328	6.75e-06	8257	textfile	0.00244815	20.2591
GCST90199631	3-methyl-2-oxovalerate levels	rs12716450	5	93478693	T	C	0.0128564	0.295968	0.065473	6.17e-06	8257	textfile	0.0024687	20.4296
GCST90199631	3-methyl-2-oxovalerate levels	rs34372879	6	41524417	C	T	0.148723	-0.0947061	0.0213272	8.97e-06	8257	textfile	0.00238248	19.7144
GCST90199631	3-methyl-2-oxovalerate levels	rs56107485	6	156517427	C	A	0.0606153	-0.154962	0.0310005	5.77e-07	8257	textfile	0.00301702	24.9809
GCST90199631	3-methyl-2-oxovalerate levels	rs62524533	8	134040089	A	G	0.101178	-0.110404	0.0244676	6.41e-06	8257	textfile	0.00245977	20.3555
GCST90199631	3-methyl-2-oxovalerate levels	rs183718435	9	14739182	A	C	0.0067402	-0.411296	0.091854	7.54e-06	8257	textfile	0.00242235	20.0451
GCST90199631	3-methyl-2-oxovalerate levels	rs11791075	9	83720430	T	A	0.752536	-0.0841116	0.0179331	2.73e-06	8257	textfile	0.00265719	21.9936
GCST90199631	3-methyl-2-oxovalerate levels	rs58729469	11	36050283	T	C	0.159259	0.101193	0.0201862	5.36e-07	8257	textfile	0.00303424	25.1239
GCST90199631	3-methyl-2-oxovalerate levels	rs145992024	12	24284993	T	C	0.0102986	-0.347476	0.0734813	2.26e-06	8257	textfile	0.00270084	22.3558
GCST90199631	3-methyl-2-oxovalerate levels	rs142461926	14	25575454	G	A	0.026332	-0.220081	0.0468793	2.67e-06	8257	textfile	0.00266209	22.0342
GCST90199631	3-methyl-2-oxovalerate levels	rs116943713	14	28618182	G	A	0.0274457	0.209966	0.0460722	5.18e-06	8257	textfile	0.00250904	20.7642
GCST90199631	3-methyl-2-oxovalerate levels	rs142174598	17	34165541	C	G	0.00644455	-0.420915	0.0935419	6.8e-06	8257	textfile	0.00244619	20.2428
GCST90199631	3-methyl-2-oxovalerate levels	rs77876488	18	10810833	T	C	0.0472576	-0.177185	0.0350913	4.44e-07	8257	textfile	0.00307818	25.4888
GCST90199631	3-methyl-2-oxovalerate levels	rs6055350	20	858872	C	G	0.962906	-0.215685	0.0396894	5.5e-08	8257	textfile	0.00356384	29.5247
GCST90199631	3-methyl-2-oxovalerate levels	rs58693102	21	40394897	A	G	0.0331267	-0.187799	0.0414491	5.88e-06	8257	textfile	0.00248002	20.5235
GCST90199632	Tartarate levels	rs116626434	1	83175694	A	G	0.0721524	-0.149526	0.0320676	3.12e-06	7099	textfile	0.00305334	21.7359
GCST90199632	Tartarate levels	rs79983252	1	175616377	A	C	0.0301043	0.236427	0.0486249	1.16e-06	7099	textfile	0.00331922	23.6349
GCST90199632	Tartarate levels	rs138430505	2	25955752	C	T	0.0178748	0.285026	0.0624394	5e-06	7099	textfile	0.00292672	20.8319
GCST90199632	Tartarate levels	rs17026163	2	101829183	T	C	0.032701	-0.223964	0.0470413	1.93e-06	7099	textfile	0.00318285	22.6608
GCST90199632	Tartarate levels	rs75583177	2	139887135	G	A	0.0701345	-0.145169	0.032432	7.6e-06	7099	textfile	0.00281436	20.0299
GCST90199632	Tartarate levels	rs76501568	2	199095080	T	C	0.02066	-0.267429	0.0587195	5.25e-06	7099	textfile	0.00291332	20.7362
GCST90199632	Tartarate levels	rs13089230	3	177836416	A	G	0.621953	0.0825424	0.0175787	2.66e-06	7099	textfile	0.00309626	22.0424
GCST90199632	Tartarate levels	rs10004542	4	4718728	G	A	0.340258	0.0814848	0.0176888	4.09e-06	7099	textfile	0.00298032	21.2146
GCST90199632	Tartarate levels	rs298392	5	74552072	T	C	0.28972	0.087711	0.0186612	2.6e-06	7099	textfile	0.00310229	22.0855
GCST90199632	Tartarate levels	rs115272033	6	31883030	C	T	0.0492451	-0.170179	0.0381431	8.14e-06	7099	textfile	0.00279619	19.9002
GCST90199632	Tartarate levels	rs628038	6	73615534	C	T	0.386617	-0.0783007	0.0170337	4.29e-06	7099	textfile	0.00296774	21.1247
GCST90199632	Tartarate levels	rs10945808	6	162299162	T	C	0.0976838	-0.130904	0.0285309	4.47e-06	7099	textfile	0.00295659	21.0452
GCST90199632	Tartarate levels	rs10247649	7	95586935	G	A	0.344838	-0.0826258	0.0178465	3.66e-06	7099	textfile	0.00301036	21.429
GCST90199632	Tartarate levels	rs143000803	7	127307984	T	A	0.0112878	0.368352	0.0789907	3.11e-06	7099	textfile	0.00305386	21.7396
GCST90199632	Tartarate levels	rs117483011	8	3339388	A	G	0.0595121	-0.157832	0.0354548	8.52e-06	7099	textfile	0.00278376	19.8115
GCST90199632	Tartarate levels	rs2468877	8	113913215	A	T	0.56753	-0.0762559	0.0170977	8.2e-06	7099	textfile	0.00279421	19.8861
GCST90199632	Tartarate levels	rs142959592	11	77121326	T	C	0.0106022	-0.373738	0.0817952	4.9e-06	7099	textfile	0.00293229	20.8716
GCST90199632	Tartarate levels	rs77798428	15	58376202	A	G	0.0184793	-0.318661	0.0614021	2.11e-07	7099	textfile	0.00377963	26.9258
GCST90199632	Tartarate levels	rs142997067	17	70342880	G	C	0.00388473	0.608221	0.134166	5.81e-06	7099	textfile	0.00288659	20.5454
GCST90199632	Tartarate levels	rs9948951	18	8592790	A	G	0.184827	-0.0971868	0.0214343	5.78e-06	7099	textfile	0.00288764	20.5529
GCST90199632	Tartarate levels	rs141660852	18	62365105	T	C	0.029224	0.228649	0.0493121	3.54e-06	7099	textfile	0.0030194	21.4936
GCST90199632	Tartarate levels	rs146593632	21	22839328	T	C	0.010688	0.370018	0.0815327	5.67e-06	7099	textfile	0.00289286	20.5902
GCST90199632	Tartarate levels	rs540278823	21	27170812	C	T	0.0322306	-0.210344	0.047106	7.99e-06	7099	textfile	0.00280087	19.9336
GCST90199633	Suberate (C8-DC) levels	rs145406199	1	107260564	A	G	0.0101441	0.37263	0.0837642	8.64e-06	6902	textfile	0.00285904	19.7839
GCST90199633	Suberate (C8-DC) levels	rs848290	2	58162047	T	A	0.068549	-0.165088	0.0330302	5.79e-07	6902	textfile	0.00360632	24.9737
GCST90199633	Suberate (C8-DC) levels	rs189725310	2	208748506	T	C	0.0547126	-0.167962	0.0363969	3.94e-06	6902	textfile	0.00307596	21.2896
GCST90199633	Suberate (C8-DC) levels	rs7616744	3	24740196	A	G	0.223816	-0.0876962	0.0198179	9.64e-06	6902	textfile	0.00282905	19.5758
GCST90199633	Suberate (C8-DC) levels	rs11705994	3	73318930	T	C	0.0297142	0.218723	0.0493421	9.3e-06	6902	textfile	0.00283886	19.6439
GCST90199633	Suberate (C8-DC) levels	rs4689177	4	4592747	T	C	0.144896	0.108829	0.023723	4.49e-06	6902	textfile	0.00303986	21.039
GCST90199633	Suberate (C8-DC) levels	rs34357043	4	31925736	G	T	0.0233082	0.266628	0.0551228	1.32e-06	6902	textfile	0.00337835	23.3896
GCST90199633	Suberate (C8-DC) levels	rs4695288	4	47852756	T	C	0.965304	0.200323	0.0453191	9.86e-06	6902	textfile	0.00282291	19.5332
GCST90199633	Suberate (C8-DC) levels	rs78440527	4	101864890	G	A	0.0359116	0.199278	0.0447114	8.31e-06	6902	textfile	0.00286985	19.859
GCST90199633	Suberate (C8-DC) levels	rs10008401	4	116858781	C	T	0.609542	0.0800086	0.0170477	2.69e-06	6902	textfile	0.00318114	22.0199
GCST90199633	Suberate (C8-DC) levels	rs9313297	5	165978223	G	A	0.172813	0.0991772	0.0219344	6.14e-06	6902	textfile	0.00295334	20.4384
GCST90199633	Suberate (C8-DC) levels	rs9406110	6	8236962	A	G	0.229681	-0.0894199	0.0200898	8.55e-06	6902	textfile	0.00286218	19.8057
GCST90199633	Suberate (C8-DC) levels	rs539316238	6	18011466	T	C	0.0202821	-0.273918	0.059083	3.55e-06	6902	textfile	0.00310449	21.4877
GCST90199633	Suberate (C8-DC) levels	rs6923178	6	79684023	G	C	0.119895	0.121756	0.025941	2.68e-06	6902	textfile	0.00318162	22.0233
GCST90199633	Suberate (C8-DC) levels	rs6914551	6	106686831	C	T	0.011276	-0.366135	0.0791195	3.7e-06	6902	textfile	0.00309311	21.4087
GCST90199633	Suberate (C8-DC) levels	rs141183746	6	163922203	C	A	0.0572184	0.161019	0.0364413	9.93e-06	6902	textfile	0.00282075	19.5182
GCST90199633	Suberate (C8-DC) levels	rs17738405	7	3235891	C	T	0.0453877	-0.193637	0.0395206	9.6e-07	6902	textfile	0.00346614	23.9996
GCST90199633	Suberate (C8-DC) levels	rs146529314	7	106007929	G	T	0.0147642	0.336938	0.0697181	1.35e-06	6902	textfile	0.00337261	23.3498
GCST90199633	Suberate (C8-DC) levels	rs140580838	8	108977705	A	G	0.0145645	0.308493	0.0695392	9.15e-06	6902	textfile	0.00284328	19.6746
GCST90199633	Suberate (C8-DC) levels	rs148863405	9	16581529	C	G	0.00217928	0.798698	0.178207	7.4e-06	6902	textfile	0.00290187	20.0812
GCST90199633	Suberate (C8-DC) levels	rs12555229	9	135788065	G	C	0.250852	-0.0955533	0.0196317	1.13e-06	6902	textfile	0.00342068	23.6837
GCST90199633	Suberate (C8-DC) levels	rs35904890	11	8649229	T	C	0.0284364	-0.227287	0.0499103	5.27e-06	6902	textfile	0.00299565	20.7321
GCST90199633	Suberate (C8-DC) levels	rs11158833	14	70111694	G	A	0.759084	-0.0922378	0.0196709	2.74e-06	6902	textfile	0.00317551	21.9808
GCST90199633	Suberate (C8-DC) levels	rs72777931	16	23857673	A	G	0.0147465	0.336072	0.0690214	1.12e-06	6902	textfile	0.0034232	23.7013
GCST90199633	Suberate (C8-DC) levels	rs1551619	17	75889724	T	C	0.230903	-0.0957862	0.0197795	1.28e-06	6902	textfile	0.00338631	23.445
GCST90199633	Suberate (C8-DC) levels	rs117499033	18	44998209	G	A	0.0142545	0.30721	0.0691456	8.87e-06	6902	textfile	0.00285185	19.734
GCST90199633	Suberate (C8-DC) levels	rs191920017	22	22277644	A	G	0.00922782	-0.399312	0.0879247	5.58e-06	6902	textfile	0.00297942	20.6194
GCST90199634	5-hydroxylysine levels	rs139663065	1	14402942	T	C	0.0148944	0.281865	0.0631701	8.12e-06	8128	textfile	0.0024435	19.9045
GCST90199634	5-hydroxylysine levels	rs55700529	1	17851418	A	G	0.0170546	0.292762	0.0593343	8.05e-07	8128	textfile	0.00298631	24.3395
GCST90199634	5-hydroxylysine levels	rs76751577	1	234308092	A	G	0.0116681	0.322064	0.0713328	6.33e-06	8128	textfile	0.00250169	20.3798
GCST90199634	5-hydroxylysine levels	rs78818599	2	179875859	G	T	0.0250279	-0.215533	0.0487937	1e-05	8128	textfile	0.00239483	19.5071
GCST90199634	5-hydroxylysine levels	rs9341222	2	216664687	C	T	0.0234238	0.230094	0.0513898	7.56e-06	8128	textfile	0.00246039	20.0424
GCST90199634	5-hydroxylysine levels	rs144429282	3	30096963	T	C	0.0119106	0.387083	0.0705729	4.14e-08	8128	textfile	0.0036876	30.0764
GCST90199634	5-hydroxylysine levels	rs12499749	4	30325758	A	G	0.0455162	0.176873	0.0364889	1.25e-06	8128	textfile	0.00288247	23.4906
GCST90199634	5-hydroxylysine levels	rs75233276	4	72366734	T	C	0.00972787	0.347685	0.0782868	8.95e-06	8128	textfile	0.0024208	19.7191
GCST90199634	5-hydroxylysine levels	rs1040519	6	9542333	G	A	0.708369	-0.0818991	0.0168315	1.14e-06	8128	textfile	0.00290446	23.6704
GCST90199634	5-hydroxylysine levels	rs1330804	6	113238996	A	G	0.405292	-0.0735292	0.0164301	7.63e-06	8128	textfile	0.00245803	20.0231
GCST90199634	5-hydroxylysine levels	rs73248769	8	32271206	C	T	0.00837335	0.397814	0.0842519	2.34e-06	8128	textfile	0.00273544	22.2892
GCST90199634	5-hydroxylysine levels	rs73429419	8	138372606	T	C	0.150779	-0.0978899	0.0214524	5.04e-06	8128	textfile	0.00255522	20.817
GCST90199634	5-hydroxylysine levels	rs117462872	8	141957630	G	A	0.014046	0.286413	0.0645828	9.21e-06	8128	textfile	0.0024139	19.6628
GCST90199634	5-hydroxylysine levels	rs140233308	9	81810718	T	G	0.0116409	0.320974	0.0719087	8.06e-06	8128	textfile	0.00244529	19.9191
GCST90199634	5-hydroxylysine levels	rs999856	10	14019697	A	G	0.0257376	-0.215444	0.0485076	8.94e-06	8128	textfile	0.0024211	19.7216
GCST90199634	5-hydroxylysine levels	rs10877499	12	61025502	C	T	0.212153	0.085716	0.0188366	5.35e-06	8128	textfile	0.00254115	20.702
GCST90199634	5-hydroxylysine levels	rs41322846	12	96510327	C	G	0.0998263	0.113555	0.0256097	9.25e-06	8128	textfile	0.00241307	19.6561
GCST90199634	5-hydroxylysine levels	rs532070914	12	124503617	C	T	0.00309636	0.625391	0.138228	6.06e-06	8128	textfile	0.00251209	20.4647
GCST90199634	5-hydroxylysine levels	rs661331	13	29933975	T	A	0.103335	0.112287	0.025189	8.28e-06	8128	textfile	0.00243889	19.8669
GCST90199634	5-hydroxylysine levels	rs17533872	13	41641427	T	C	0.424131	0.0752854	0.0158196	1.95e-06	8128	textfile	0.00277868	22.6425
GCST90199634	5-hydroxylysine levels	rs1502069	13	86458070	T	C	0.764257	-0.0811985	0.0181157	7.39e-06	8128	textfile	0.00246564	20.0853
GCST90199634	5-hydroxylysine levels	rs9559451	13	108973515	C	T	0.664775	-0.0752947	0.0165065	5.08e-06	8128	textfile	0.00255344	20.8023
GCST90199634	5-hydroxylysine levels	rs3819547	14	72465045	C	G	0.0878938	-0.124927	0.0272675	4.62e-06	8128	textfile	0.00257584	20.9853
GCST90199634	5-hydroxylysine levels	rs58374597	15	78417591	A	T	0.0158799	0.610277	0.0609732	1.39e-23	8128	textfile	0.0121751	100.154
GCST90199634	5-hydroxylysine levels	rs6495304	15	78508074	A	G	0.973048	0.266767	0.0475445	2.01e-08	8128	textfile	0.00385835	31.4743
GCST90199634	5-hydroxylysine levels	rs3885951	15	78533575	G	A	0.0990508	0.578606	0.0249628	7.47e-119	8128	textfile	0.0620009	537.121
GCST90199634	5-hydroxylysine levels	rs74582811	15	78966596	G	A	0.0289046	0.227003	0.0458676	7.46e-07	8128	textfile	0.00300442	24.4875
GCST90199634	5-hydroxylysine levels	rs12901358	15	98630252	C	T	0.387751	0.070543	0.0157671	7.67e-06	8128	textfile	0.0024567	20.0123
GCST90199634	5-hydroxylysine levels	rs113983401	16	87637966	C	G	0.0498823	0.161297	0.0354213	5.27e-06	8128	textfile	0.00254468	20.7308
GCST90199634	5-hydroxylysine levels	rs115469488	22	22766918	A	G	0.00284936	-0.663355	0.14407	4.14e-06	8128	textfile	0.00260154	21.1952
GCST90199635	3-phenylpropionate hydrocinnamate levels	rs191187061	1	156527256	T	C	0.0178844	-0.304207	0.0586874	2.18e-07	7925	textfile	0.00337893	26.862
GCST90199635	3-phenylpropionate hydrocinnamate levels	rs112307471	1	204454067	A	G	0.0250225	-0.238964	0.0506661	2.4e-06	7925	textfile	0.00279907	22.2393
GCST90199635	3-phenylpropionate hydrocinnamate levels	rs75223710	1	246124049	T	C	0.0257673	-0.219819	0.0494675	8.84e-06	7925	textfile	0.00248548	19.7415
GCST90199635	3-phenylpropionate hydrocinnamate levels	rs145409686	2	28328582	C	T	0.0041228	-0.550427	0.120275	4.73e-06	7925	textfile	0.00263574	20.9382
GCST90199635	3-phenylpropionate hydrocinnamate levels	rs17767728	2	133697804	C	T	0.194635	0.0909404	0.0194777	3.03e-06	7925	textfile	0.00274313	21.7936
GCST90199635	3-phenylpropionate hydrocinnamate levels	rs74432647	2	224858109	T	C	0.0724275	0.150663	0.0304065	7.23e-07	7925	textfile	0.00308843	24.5454
GCST90199635	3-phenylpropionate hydrocinnamate levels	rs78674307	3	43525745	G	T	0.0557029	-0.150826	0.0340435	9.41e-06	7925	textfile	0.00247065	19.6234
GCST90199635	3-phenylpropionate hydrocinnamate levels	rs77831208	3	110665898	T	C	0.0208412	0.249552	0.0549664	5.62e-06	7925	textfile	0.00259418	20.6071
GCST90199635	3-phenylpropionate hydrocinnamate levels	rs187719086	4	46001728	T	C	0.0137168	-0.29344	0.0662578	9.48e-06	7925	textfile	0.00246883	19.609
GCST90199635	3-phenylpropionate hydrocinnamate levels	rs146175767	4	86073341	T	C	0.0945706	-0.121342	0.0264241	4.39e-06	7925	textfile	0.0026538	21.082
GCST90199635	3-phenylpropionate hydrocinnamate levels	rs116511059	5	27584519	T	C	0.0094268	0.400938	0.0799895	5.38e-07	7925	textfile	0.0031602	25.1176
GCST90199635	3-phenylpropionate hydrocinnamate levels	rs73478203	6	79617290	G	A	0.230375	0.0825426	0.0184542	7.72e-06	7925	textfile	0.00251809	20.0012
GCST90199635	3-phenylpropionate hydrocinnamate levels	rs147941428	7	5766027	G	A	0.0130043	-0.340237	0.0690333	8.28e-07	7925	textfile	0.00305575	24.2849
GCST90199635	3-phenylpropionate hydrocinnamate levels	rs13283163	9	3389660	A	G	0.0526149	0.170526	0.0347529	9.26e-07	7925	textfile	0.00302888	24.0707
GCST90199635	3-phenylpropionate hydrocinnamate levels	rs141685561	11	23891620	T	C	0.0739347	-0.143423	0.0298661	1.57e-06	7925	textfile	0.00290148	23.0553
GCST90199635	3-phenylpropionate hydrocinnamate levels	rs2186671	11	109407701	G	A	0.448059	-0.0760014	0.016068	2.25e-06	7925	textfile	0.00281511	22.3671
GCST90199635	3-phenylpropionate hydrocinnamate levels	rs9510299	13	22714494	C	G	0.359614	-0.0736478	0.01656	8.69e-06	7925	textfile	0.00248953	19.7738
GCST90199635	3-phenylpropionate hydrocinnamate levels	rs79970883	13	84382959	T	C	0.042993	-0.195098	0.03888	5.22e-07	7925	textfile	0.00316721	25.1735
GCST90199635	3-phenylpropionate hydrocinnamate levels	rs112423294	14	48833025	A	G	0.00782144	-0.402137	0.0883872	5.37e-06	7925	textfile	0.00260518	20.6947
GCST90199635	3-phenylpropionate hydrocinnamate levels	rs12929353	16	1189810	A	G	0.00898891	-0.396283	0.0827237	1.66e-06	7925	textfile	0.00288733	22.9425
GCST90199635	3-phenylpropionate hydrocinnamate levels	rs148153141	16	20426589	G	A	0.0199163	-0.27871	0.0551887	4.42e-07	7925	textfile	0.00320782	25.4974
GCST90199635	3-phenylpropionate hydrocinnamate levels	rs34927101	16	20433373	T	C	0.0178774	0.294909	0.0587005	5.06e-07	7925	textfile	0.00317477	25.2338
GCST90199635	3-phenylpropionate hydrocinnamate levels	rs62058082	17	12879352	T	C	0.168677	-0.105084	0.0220071	1.8e-06	7925	textfile	0.0028688	22.7949
GCST90199635	3-phenylpropionate hydrocinnamate levels	rs112264683	18	1098668	C	T	0.00914634	0.368503	0.0824753	7.89e-06	7925	textfile	0.00251271	19.9583
GCST90199635	3-phenylpropionate hydrocinnamate levels	rs10073658	18	51743877	G	A	0.136043	0.104011	0.0231405	6.97e-06	7925	textfile	0.00254278	20.1978
GCST90199635	3-phenylpropionate hydrocinnamate levels	rs143985394	19	14838555	G	A	0.0216392	-0.240823	0.0541185	8.59e-06	7925	textfile	0.00249242	19.7968
GCST90199635	3-phenylpropionate hydrocinnamate levels	rs4812445	20	40610096	G	A	0.253933	-0.0994662	0.0192108	2.25e-07	7925	textfile	0.00337128	26.801
GCST90199636	Kynurenine levels	rs9988529	1	63194695	C	T	0.042129	-0.180183	0.036929	1.07e-06	8244	textfile	0.0028794	23.8006
GCST90199636	Kynurenine levels	rs79435381	1	75842746	A	G	0.0418438	-0.166018	0.0368091	6.48e-06	8244	textfile	0.00246145	20.3374
GCST90199636	Kynurenine levels	rs61825638	1	241550102	T	C	0.246402	0.130031	0.0171027	2.89e-14	8244	textfile	0.00696293	57.7908
GCST90199636	Kynurenine levels	rs55709807	2	137960969	A	G	0.0356445	0.178987	0.0395664	6.08e-06	8244	textfile	0.00247614	20.459
GCST90199636	Kynurenine levels	rs6440053	3	141940670	A	T	0.842367	0.0964971	0.0204102	2.27e-06	8244	textfile	0.00270408	22.3475
GCST90199636	Kynurenine levels	rs9821445	3	184219831	C	T	0.147783	0.0994985	0.0206581	1.46e-06	8244	textfile	0.00280604	23.1925
GCST90199636	Kynurenine levels	rs116794445	5	13501913	A	G	0.0110504	-0.322608	0.0709539	5.45e-06	8244	textfile	0.00250134	20.6677
GCST90199636	Kynurenine levels	rs10516101	5	173639728	T	C	0.0812102	-0.123617	0.0269608	4.54e-06	8244	textfile	0.00254359	21.0177
GCST90199636	Kynurenine levels	rs17240098	6	52270924	T	G	0.0553582	0.148969	0.0327399	5.36e-06	8244	textfile	0.00250501	20.6982
GCST90199636	Kynurenine levels	rs17287314	7	105966054	A	T	0.297359	-0.0741746	0.0165025	6.97e-06	8244	textfile	0.00244461	20.1979
GCST90199636	Kynurenine levels	rs10216901	8	39947074	T	C	0.372432	-0.092585	0.0153069	1.46e-09	8244	textfile	0.0044182	36.5764
GCST90199636	Kynurenine levels	rs55879891	8	127356687	A	C	0.137167	0.101148	0.0215999	2.83e-06	8244	textfile	0.00265289	21.9233
GCST90199636	Kynurenine levels	rs72761290	9	130403493	A	C	0.0752681	0.135722	0.0286233	2.12e-06	8244	textfile	0.00271982	22.4779
GCST90199636	Kynurenine levels	rs6481144	10	55140633	C	A	0.971072	-0.21192	0.0450635	2.57e-06	8244	textfile	0.00267542	22.11
GCST90199636	Kynurenine levels	rs10883982	10	104214575	C	A	0.22765	-0.0787528	0.0174501	6.39e-06	8244	textfile	0.00246449	20.3625
GCST90199636	Kynurenine levels	rs11055387	12	13367062	C	G	0.0566212	-0.145349	0.0321909	6.33e-06	8244	textfile	0.00246687	20.3823
GCST90199636	Kynurenine levels	rs3184504	12	111446804	C	T	0.513669	-0.108142	0.0148104	2.84e-13	8244	textfile	0.00642566	53.3028
GCST90199636	Kynurenine levels	rs75973738	14	84718587	A	T	0.0423521	-0.194072	0.0374159	2.14e-07	8244	textfile	0.00325282	26.8973
GCST90199636	Kynurenine levels	rs35223481	14	94546420	A	T	0.112435	-0.105966	0.0235442	6.77e-06	8244	textfile	0.0024511	20.2516
GCST90199636	Kynurenine levels	rs9933330	16	20355488	T	C	0.180459	-0.103406	0.0193124	8.58e-08	8244	textfile	0.00346556	28.6625
GCST90199636	Kynurenine levels	rs72789484	16	75786534	A	G	0.0546991	-0.144555	0.0325854	9.16e-06	8244	textfile	0.00238148	19.675
GCST90199636	Kynurenine levels	rs6540080	16	87784963	A	G	0.287217	-0.107927	0.0164258	5.01e-11	8244	textfile	0.00520956	43.162
GCST90199636	Kynurenine levels	rs4843270	16	87844466	A	C	0.265349	0.205627	0.0165261	1.53e-35	8244	textfile	0.0184332	154.78
GCST90199636	Kynurenine levels	rs9909552	17	36834695	G	C	0.37961	0.0692728	0.0155536	8.44e-06	8244	textfile	0.00240039	19.8316
GCST90199636	Kynurenine levels	rs34519073	22	49143607	A	G	0.311375	0.071803	0.0160729	7.92e-06	8244	textfile	0.00241495	19.9522
GCST90199637	N-acetylglutamate levels	rs12070599	1	166530566	A	G	0.31028	-0.0833283	0.0173446	1.55e-06	7802	textfile	0.00294963	23.0752
GCST90199637	N-acetylglutamate levels	rs79132971	2	3293263	A	C	0.0725952	0.132736	0.0296366	7.51e-06	7802	textfile	0.00256448	20.0544
GCST90199637	N-acetylglutamate levels	rs10168931	2	73650092	A	G	0.224014	0.123014	0.0183105	1.84e-11	7802	textfile	0.00575172	45.1229
GCST90199637	N-acetylglutamate levels	rs148804382	3	52078217	A	C	0.0103166	0.395956	0.0769657	2.68e-07	7802	textfile	0.00338083	26.4599
GCST90199637	N-acetylglutamate levels	rs76105072	4	157967616	C	T	0.0402336	0.178385	0.0390113	4.82e-06	7802	textfile	0.00267281	20.9038
GCST90199637	N-acetylglutamate levels	rs186654219	5	64819753	A	G	0.0103212	0.36491	0.0767441	1.99e-06	7802	textfile	0.00288947	22.6032
GCST90199637	N-acetylglutamate levels	rs187543759	6	77383611	C	T	0.0110081	-0.329606	0.0734255	7.16e-06	7802	textfile	0.00257614	20.1458
GCST90199637	N-acetylglutamate levels	rs10872573	6	100362746	C	T	0.723072	-0.0805091	0.0174765	4.09e-06	7802	textfile	0.00271266	21.2163
GCST90199637	N-acetylglutamate levels	rs148895950	7	118109730	G	T	0.0133051	-0.297994	0.0670282	8.76e-06	7802	textfile	0.00252694	19.7601
GCST90199637	N-acetylglutamate levels	rs10957056	8	58487627	C	A	0.191407	0.087937	0.0197421	8.42e-06	7802	textfile	0.00253658	19.8356
GCST90199637	N-acetylglutamate levels	rs116233634	9	14712674	G	A	0.0158761	0.279475	0.0616153	5.74e-06	7802	textfile	0.00263002	20.5683
GCST90199637	N-acetylglutamate levels	rs12554315	9	26390175	A	T	0.0556449	0.155318	0.0339765	4.85e-06	7802	textfile	0.00267128	20.8918
GCST90199637	N-acetylglutamate levels	rs4336667	9	105978380	A	G	0.567883	-0.0726878	0.0157023	3.67e-06	7802	textfile	0.00273905	21.4232
GCST90199637	N-acetylglutamate levels	rs2265815	9	127531312	G	A	0.820119	0.0912856	0.0200603	5.35e-06	7802	textfile	0.00264711	20.7023
GCST90199637	N-acetylglutamate levels	rs10762589	10	74229994	T	C	0.752636	-0.0883667	0.017702	5.98e-07	7802	textfile	0.00318377	24.9127
GCST90199637	N-acetylglutamate levels	rs2803552	10	86543369	C	T	0.96381	-0.205145	0.0419759	1.02e-06	7802	textfile	0.00305203	23.8787
GCST90199637	N-acetylglutamate levels	rs60665648	13	41455862	C	T	0.0195022	-0.261085	0.0554528	2.5e-06	7802	textfile	0.00283321	22.1618
GCST90199637	N-acetylglutamate levels	rs7154858	14	70529167	C	T	0.155615	0.0944413	0.0212157	8.53e-06	7802	textfile	0.00253339	19.8106
GCST90199637	N-acetylglutamate levels	rs28690110	17	43990158	T	C	0.256755	-0.0796679	0.017735	7.05e-06	7802	textfile	0.00257974	20.174
GCST90199637	N-acetylglutamate levels	rs10854172	20	46598884	C	T	0.187765	0.116341	0.01969	3.45e-09	7802	textfile	0.00445481	34.903
GCST90199638	Glycerol 3-phosphate levels	rs72650882	1	20713817	C	T	0.0394383	0.193643	0.0400346	1.32e-06	8201	textfile	0.00284465	23.3898
GCST90199638	Glycerol 3-phosphate levels	rs56704741	1	21378351	C	T	0.344183	-0.104833	0.0165102	2.16e-10	8201	textfile	0.00489209	40.3075
GCST90199638	Glycerol 3-phosphate levels	rs149344982	1	21563267	A	G	0.0133024	0.321236	0.0677323	2.11e-06	8201	textfile	0.00273527	22.488
GCST90199638	Glycerol 3-phosphate levels	rs1780318	1	21569132	T	A	0.943146	0.448805	0.0333781	3.24e-41	8201	textfile	0.0215702	180.753
GCST90199638	Glycerol 3-phosphate levels	rs6695630	1	39602239	G	C	0.12601	-0.110939	0.0235356	2.43e-06	8201	textfile	0.00270194	22.2132
GCST90199638	Glycerol 3-phosphate levels	rs138201625	1	158472466	C	G	0.0129099	0.330102	0.0688063	1.61e-06	8201	textfile	0.0027987	23.0109
GCST90199638	Glycerol 3-phosphate levels	rs16840029	1	240441410	A	G	0.0445551	0.170339	0.0376776	6.16e-06	8201	textfile	0.00248607	20.4341
GCST90199638	Glycerol 3-phosphate levels	rs72852030	2	29222247	T	C	0.0168581	0.269297	0.0591747	5.34e-06	8201	textfile	0.002519	20.7055
GCST90199638	Glycerol 3-phosphate levels	rs149000340	2	207084178	T	C	0.0174881	-0.283142	0.059454	1.91e-06	8201	textfile	0.00275791	22.6746
GCST90199638	Glycerol 3-phosphate levels	rs162416	3	324356	G	T	0.289002	0.0765529	0.0172667	9.27e-06	8201	textfile	0.0023911	19.6516
GCST90199638	Glycerol 3-phosphate levels	rs113971921	4	108745728	T	C	0.166028	0.0971709	0.0213914	5.56e-06	8201	textfile	0.00250978	20.6295
GCST90199638	Glycerol 3-phosphate levels	rs79393239	4	184336884	T	C	0.0279306	-0.213038	0.0470789	6.04e-06	8201	textfile	0.00249064	20.4718
GCST90199638	Glycerol 3-phosphate levels	rs337370	5	177500083	T	C	0.519666	-0.0731129	0.0158083	3.75e-06	8201	textfile	0.00260147	21.3851
GCST90199638	Glycerol 3-phosphate levels	rs143671553	6	76893247	G	A	0.0235791	-0.236422	0.0500149	2.28e-06	8201	textfile	0.00271724	22.3394
GCST90199638	Glycerol 3-phosphate levels	rs118174096	6	112661622	T	C	0.0158449	-0.281275	0.06139	4.61e-06	8201	textfile	0.00255323	20.9875
GCST90199638	Glycerol 3-phosphate levels	rs4709324	6	159442131	C	T	0.171541	-0.0959369	0.0210023	4.93e-06	8201	textfile	0.00253786	20.8608
GCST90199638	Glycerol 3-phosphate levels	rs6945869	7	154196642	T	C	0.0389125	-0.18358	0.0411328	8.08e-06	8201	textfile	0.002423	19.9144
GCST90199638	Glycerol 3-phosphate levels	rs3750309	8	60876009	G	T	0.455985	0.0779824	0.015705	6.85e-07	8201	textfile	0.00299741	24.6497
GCST90199638	Glycerol 3-phosphate levels	rs12770630	10	109776626	T	C	0.12587	-0.115058	0.0235144	9.93e-07	8201	textfile	0.00291094	23.9365
GCST90199638	Glycerol 3-phosphate levels	rs118152300	10	120249022	T	G	0.0451781	0.167422	0.0374675	7.88e-06	8201	textfile	0.00242881	19.9623
GCST90199638	Glycerol 3-phosphate levels	rs73499488	11	80347492	G	C	0.0231351	0.248377	0.0518527	1.67e-06	8201	textfile	0.00278997	22.939
GCST90199638	Glycerol 3-phosphate levels	rs11603769	11	98185552	C	G	0.0240741	0.229614	0.0511828	7.25e-06	8201	textfile	0.00244803	20.1207
GCST90199638	Glycerol 3-phosphate levels	rs117110311	11	107383264	C	G	0.005377	0.488462	0.106255	4.28e-06	8201	textfile	0.00257027	21.1279
GCST90199638	Glycerol 3-phosphate levels	rs7968044	12	97298167	C	A	0.140581	-0.0992173	0.022321	8.79e-06	8201	textfile	0.00240345	19.7534
GCST90199638	Glycerol 3-phosphate levels	rs75198564	12	125321224	G	A	0.180152	0.0914908	0.0201541	5.64e-06	8201	textfile	0.00250652	20.6026
GCST90199638	Glycerol 3-phosphate levels	rs7319463	13	31418470	A	G	0.0285504	-0.217628	0.0465571	2.95e-06	8201	textfile	0.00265727	21.845
GCST90199638	Glycerol 3-phosphate levels	rs10521085	16	7662319	T	C	0.108586	-0.113394	0.0249262	5.39e-06	8201	textfile	0.00251714	20.6901
GCST90199638	Glycerol 3-phosphate levels	rs537609697	16	33920063	G	A	0.00853513	-0.424592	0.0873416	1.17e-06	8201	textfile	0.00287333	23.6263
GCST90199638	Glycerol 3-phosphate levels	rs74622263	16	87361698	G	A	0.0567904	-0.148881	0.0334532	8.57e-06	8201	textfile	0.00240929	19.8015
GCST90199638	Glycerol 3-phosphate levels	rs186366783	20	5516581	A	T	0.0223242	0.2955	0.0524575	1.77e-08	8201	textfile	0.00385439	31.7244
GCST90199638	Glycerol 3-phosphate levels	rs186970614	20	42205095	C	G	0.00966006	0.354048	0.07965	8.79e-06	8201	textfile	0.00240348	19.7536
GCST90199639	Imidazole lactate levels	rs3765719	1	3687327	C	T	0.0864132	0.126601	0.0281066	6.66e-06	8256	textfile	0.00245144	20.2839
GCST90199639	Imidazole lactate levels	rs61774831	1	53879416	A	C	0.0119251	0.317674	0.0703736	6.36e-06	8256	textfile	0.00246209	20.3722
GCST90199639	Imidazole lactate levels	rs490379	1	88252216	C	A	0.136264	-0.133215	0.0219505	1.29e-09	8256	textfile	0.00444135	36.8224
GCST90199639	Imidazole lactate levels	rs7530513	1	88944228	A	G	0.50267	0.397623	0.0144873	7.7e-166	8256	textfile	0.0836136	753.118
GCST90199639	Imidazole lactate levels	rs61798917	1	89040410	A	G	0.382142	0.0769112	0.0155656	7.77e-07	8256	textfile	0.00294846	24.4086
GCST90199639	Imidazole lactate levels	rs7563086	2	46142357	T	C	0.0697089	0.14342	0.0297498	1.43e-06	8256	textfile	0.00280712	23.2352
GCST90199639	Imidazole lactate levels	rs9878908	3	12260963	T	C	0.795375	-0.086292	0.0187632	4.25e-06	8256	textfile	0.00255533	21.1457
GCST90199639	Imidazole lactate levels	rs150565193	3	26721560	T	C	0.0195122	-0.248798	0.0546598	5.32e-06	8256	textfile	0.00250322	20.7135
GCST90199639	Imidazole lactate levels	rs116793365	3	37065699	G	A	0.0127972	-0.300561	0.0670653	7.41e-06	8256	textfile	0.00242686	20.08
GCST90199639	Imidazole lactate levels	rs145281230	3	50205849	G	A	0.0105506	-0.439015	0.0738951	2.83e-09	8256	textfile	0.00425701	35.2876
GCST90199639	Imidazole lactate levels	rs28410020	4	3849751	C	G	0.255178	0.0844789	0.0176684	1.74e-06	8256	textfile	0.00276141	22.8558
GCST90199639	Imidazole lactate levels	rs2315488	4	139202403	A	G	0.220711	-0.0871675	0.0184136	2.2e-06	8256	textfile	0.00270698	22.4041
GCST90199639	Imidazole lactate levels	rs72933650	6	105879701	T	C	0.0722807	0.132911	0.0300497	9.73e-06	8256	textfile	0.00236398	19.5585
GCST90199639	Imidazole lactate levels	rs72943057	6	106574147	C	T	0.0234716	-0.219653	0.0494957	9.09e-06	8256	textfile	0.00237977	19.6895
GCST90199639	Imidazole lactate levels	rs10277377	7	54909022	T	C	0.0950995	0.116516	0.0256952	5.77e-06	8256	textfile	0.00248438	20.5571
GCST90199639	Imidazole lactate levels	rs149262976	7	79487462	C	T	0.00729306	0.405513	0.0885376	4.65e-06	8256	textfile	0.00253444	20.9724
GCST90199639	Imidazole lactate levels	rs1441770	8	19899808	A	G	0.399513	-0.0757838	0.0157461	1.49e-06	8256	textfile	0.00279782	23.158
GCST90199639	Imidazole lactate levels	rs2805103	9	128836618	A	T	0.70863	0.0969957	0.0168381	8.39e-09	8256	textfile	0.0040032	33.1752
GCST90199639	Imidazole lactate levels	rs148327605	10	92225957	T	C	0.0658858	0.137958	0.0306471	6.75e-06	8256	textfile	0.00244839	20.2586
GCST90199639	Imidazole lactate levels	rs4150575	11	18334919	T	C	0.688358	0.107027	0.0165673	1.05e-10	8256	textfile	0.00502949	41.7232
GCST90199639	Imidazole lactate levels	rs10774021	12	240132	T	C	0.651353	0.194878	0.0158871	1.37e-34	8256	textfile	0.0178988	150.429
GCST90199639	Imidazole lactate levels	rs146849590	12	89073057	C	A	0.00444851	-0.504435	0.114153	9.92e-06	8256	textfile	0.00235961	19.5223
GCST90199639	Imidazole lactate levels	rs11076256	16	58718562	T	C	0.0774033	0.714384	0.0271182	6.12e-153	8256	textfile	0.077539	693.804
GCST90199639	Imidazole lactate levels	rs143277630	16	58781671	T	C	0.0475578	-0.312217	0.0355437	1.58e-18	8256	textfile	0.0092593	77.1405
GCST90199639	Imidazole lactate levels	rs183176218	16	83825508	A	T	0.0392564	-0.173245	0.0390076	8.94e-06	8256	textfile	0.00238351	19.7205
GCST90199639	Imidazole lactate levels	rs12601778	17	82233472	T	C	0.434368	-0.107145	0.0153104	2.59e-12	8256	textfile	0.00589702	48.9627
GCST90199639	Imidazole lactate levels	rs11672362	19	43645748	T	C	0.0352009	0.184489	0.0415283	8.89e-06	8256	textfile	0.00238477	19.7309
GCST90199639	Imidazole lactate levels	rs2229742	21	14966851	C	G	0.0999389	0.116801	0.0254704	4.52e-06	8256	textfile	0.00254066	21.024
GCST90199640	4-guanidinobutanoate levels	rs140527149	1	15581637	C	A	0.550523	-0.459947	0.0140263	7.71e-236	8144	textfile	0.116636	1075.04
GCST90199640	4-guanidinobutanoate levels	rs71631750	1	15757403	C	G	0.192917	0.0985226	0.0191944	2.85e-07	8144	textfile	0.00322465	26.34
GCST90199640	4-guanidinobutanoate levels	rs11580678	1	90159570	T	G	0.329111	-0.0749203	0.0161818	3.66e-06	8144	textfile	0.00262522	21.4308
GCST90199640	4-guanidinobutanoate levels	rs57389554	2	151848216	A	G	0.0592876	-0.14118	0.0313033	6.48e-06	8144	textfile	0.00249141	20.3357
GCST90199640	4-guanidinobutanoate levels	rs114708452	3	146791475	T	C	0.0385138	0.193902	0.039056	6.88e-07	8144	textfile	0.00301744	24.6424
GCST90199640	4-guanidinobutanoate levels	rs151040866	4	6543550	A	G	0.0549247	-0.159233	0.0326279	1.06e-06	8144	textfile	0.00291596	23.8112
GCST90199640	4-guanidinobutanoate levels	rs13107325	4	102267552	T	C	0.0736144	0.131282	0.0286355	4.55e-06	8144	textfile	0.00257421	21.0133
GCST90199640	4-guanidinobutanoate levels	rs6556949	5	97146631	T	C	0.300935	0.0747603	0.0167779	8.35e-06	8144	textfile	0.00243204	19.85
GCST90199640	4-guanidinobutanoate levels	rs7380998	5	112609807	G	A	0.961782	-0.179866	0.0385778	3.13e-06	8144	textfile	0.00266212	21.7328
GCST90199640	4-guanidinobutanoate levels	rs13163650	5	155810911	G	A	0.726177	0.0793781	0.0168637	2.51e-06	8144	textfile	0.00271318	22.1508
GCST90199640	4-guanidinobutanoate levels	rs61287921	6	89346157	A	G	0.0120779	-0.307334	0.06837	6.95e-06	8144	textfile	0.00247501	20.2015
GCST90199640	4-guanidinobutanoate levels	rs706151	7	134425414	G	A	0.467889	0.0669338	0.0149986	8.09e-06	8144	textfile	0.00243945	19.9105
GCST90199640	4-guanidinobutanoate levels	rs150629268	8	24506353	T	G	0.0254143	0.220045	0.0478751	4.3e-06	8144	textfile	0.00258726	21.1201
GCST90199640	4-guanidinobutanoate levels	rs140852306	9	95736243	T	C	0.0768229	-0.128618	0.0280679	4.6e-06	8144	textfile	0.00257174	20.9931
GCST90199640	4-guanidinobutanoate levels	rs11787780	9	133589988	T	C	0.285195	0.0743765	0.0165161	6.69e-06	8144	textfile	0.00248393	20.2745
GCST90199640	4-guanidinobutanoate levels	rs72632963	11	12411139	C	T	0.0149686	-0.272225	0.0611352	8.47e-06	8144	textfile	0.00242873	19.8229
GCST90199640	4-guanidinobutanoate levels	rs7969761	12	246676	T	C	0.545855	0.0903542	0.0151665	2.56e-09	8144	textfile	0.0043391	35.4829
GCST90199640	4-guanidinobutanoate levels	rs61991622	14	41384425	A	G	0.0647691	0.139752	0.0309457	6.3e-06	8144	textfile	0.00249799	20.3896
GCST90199640	4-guanidinobutanoate levels	rs45622433	14	75023053	A	G	0.00786531	-0.392152	0.0846735	3.63e-06	8144	textfile	0.00262684	21.4441
GCST90199640	4-guanidinobutanoate levels	rs112807038	18	14342105	T	C	0.0345951	0.185925	0.0407482	5.05e-06	8144	textfile	0.00254984	20.8138
GCST90199640	4-guanidinobutanoate levels	rs77951681	18	21587191	C	T	0.138948	0.101923	0.021744	2.77e-06	8144	textfile	0.00269065	21.9664
GCST90199641	Glucuronate levels	rs12092559	1	53119153	T	G	0.118985	-0.106219	0.0234488	5.9e-06	7988	textfile	0.00256219	20.5142
GCST90199641	Glucuronate levels	rs111273747	2	54160481	G	A	0.010158	0.349979	0.0761519	4.31e-06	7988	textfile	0.00263717	21.1161
GCST90199641	Glucuronate levels	rs140946796	3	13141142	G	T	0.00899371	0.373006	0.0808908	4e-06	7988	textfile	0.00265485	21.2581
GCST90199641	Glucuronate levels	rs1561398	5	72190958	T	C	0.252229	-0.0832245	0.0178383	3.08e-06	7988	textfile	0.00271754	21.7614
GCST90199641	Glucuronate levels	rs62391856	5	126449075	T	C	0.215529	0.0882028	0.0192251	4.48e-06	7988	textfile	0.00262813	21.0435
GCST90199641	Glucuronate levels	rs9491556	6	98429880	T	C	0.00679673	0.419107	0.0935382	7.44e-06	7988	textfile	0.00250694	20.0707
GCST90199641	Glucuronate levels	rs117910752	8	37721648	G	A	0.0415035	0.185814	0.0381401	1.11e-06	7988	textfile	0.00296256	23.7293
GCST90199641	Glucuronate levels	rs141615044	9	129612425	A	C	0.010653	0.336958	0.0744002	5.93e-06	7988	textfile	0.00256125	20.5066
GCST90199641	Glucuronate levels	rs10898981	11	74381420	C	A	0.678023	0.0773381	0.0164678	2.65e-06	7988	textfile	0.00275347	22.0499
GCST90199641	Glucuronate levels	rs189957470	12	56534866	T	C	0.0160574	-0.288782	0.0611897	2.36e-06	7988	textfile	0.00278059	22.2677
GCST90199641	Glucuronate levels	rs6539427	12	108450527	C	T	0.220234	-0.0846334	0.0184289	4.38e-06	7988	textfile	0.00263331	21.0851
GCST90199641	Glucuronate levels	rs1959120	14	101101893	T	A	0.426814	-0.071683	0.0156366	4.56e-06	7988	textfile	0.00262403	21.0106
GCST90199641	Glucuronate levels	rs12050756	15	32792425	G	A	0.0314485	0.199795	0.0437976	5.07e-06	7988	textfile	0.00259837	20.8046
GCST90199641	Glucuronate levels	rs150551895	21	17149914	T	C	0.0176136	0.264587	0.0586271	6.39e-06	7988	textfile	0.00254329	20.3625
GCST90199641	Glucuronate levels	rs7510321	21	31524330	C	T	0.771942	0.0811601	0.0183015	9.22e-06	7988	textfile	0.00245587	19.6609
GCST90199641	Glucuronate levels	rs73231674	21	42831393	G	T	0.0645404	-0.140286	0.031236	7.08e-06	7988	textfile	0.00251875	20.1655
GCST90199641	Glucuronate levels	rs116932970	22	18070390	C	A	0.042454	0.16785	0.0379049	9.5e-06	7988	textfile	0.00244878	19.6039
GCST90199642	Ribitol levels	rs3845611	1	13580483	G	T	0.13437	-0.104901	0.0226947	3.8e-06	8128	textfile	0.00262172	21.3601
GCST90199642	Ribitol levels	rs2744764	1	25722122	T	C	0.0960564	0.117358	0.0259235	5.98e-06	8128	textfile	0.00251513	20.4895
GCST90199642	Ribitol levels	rs72688441	1	45585381	A	G	0.0538338	-0.603321	0.0335227	2.04e-72	8128	textfile	0.0383234	323.826
GCST90199642	Ribitol levels	rs12144476	1	184922992	C	T	0.0264037	0.222626	0.0482583	3.96e-06	8128	textfile	0.00261149	21.2765
GCST90199642	Ribitol levels	rs74995512	2	54360165	A	G	0.0113902	-0.331117	0.0720991	4.38e-06	8128	textfile	0.00258818	21.0861
GCST90199642	Ribitol levels	rs13100424	3	62130041	G	C	0.0200999	0.294562	0.0550166	8.6e-08	8128	textfile	0.00351442	28.6589
GCST90199642	Ribitol levels	rs1420467	3	169009292	A	G	0.792493	0.0920482	0.0191097	1.46e-06	8128	textfile	0.00284644	23.1962
GCST90199642	Ribitol levels	rs73248229	4	41028911	G	T	0.0358819	-0.190145	0.0417423	5.23e-06	8128	textfile	0.0025464	20.7448
GCST90199642	Ribitol levels	rs115232717	5	62246077	G	A	0.0059106	-0.516457	0.0995462	2.12e-07	8128	textfile	0.00330065	26.9099
GCST90199642	Ribitol levels	rs111534509	5	97927918	A	G	0.0533091	0.157601	0.034992	6.67e-06	8128	textfile	0.00248951	20.2803
GCST90199642	Ribitol levels	rs186730428	5	119601173	G	A	0.377822	-0.0721017	0.0158572	5.44e-06	8128	textfile	0.00253718	20.6696
GCST90199642	Ribitol levels	rs144424724	7	3631189	T	C	0.0110974	-0.331572	0.0738799	7.19e-06	8128	textfile	0.00247198	20.1371
GCST90199642	Ribitol levels	rs80012250	7	8248643	G	A	0.0478994	-0.164302	0.0363521	6.19e-06	8128	textfile	0.00250699	20.423
GCST90199642	Ribitol levels	rs60688348	7	157052597	C	A	0.263264	0.0788168	0.0175391	7e-06	8128	textfile	0.00247834	20.1891
GCST90199642	Ribitol levels	rs77703857	8	13054916	T	C	0.0350223	0.191571	0.0432535	9.47e-06	8128	textfile	0.00240761	19.6115
GCST90199642	Ribitol levels	rs73217598	8	14190551	A	G	0.0144704	0.307856	0.0648737	2.08e-06	8128	textfile	0.00276295	22.5139
GCST90199642	Ribitol levels	rs113682909	8	67846768	C	G	0.00939639	-0.405067	0.0804974	4.85e-07	8128	textfile	0.00310567	25.3153
GCST90199642	Ribitol levels	rs2186050	9	129603702	C	G	0.355675	-0.0781457	0.0165737	2.42e-06	8128	textfile	0.00272773	22.2262
GCST90199642	Ribitol levels	rs142220999	10	18476449	T	C	0.0109313	0.334271	0.0744908	7.21e-06	8128	textfile	0.00247135	20.1319
GCST90199642	Ribitol levels	rs7903429	10	68178595	T	C	0.170385	0.0970626	0.0205295	2.27e-06	8128	textfile	0.00274265	22.3481
GCST90199642	Ribitol levels	rs117587050	11	105893774	C	T	0.015144	0.301156	0.0631777	1.87e-06	8128	textfile	0.00278779	22.7169
GCST90199642	Ribitol levels	rs77987208	12	4758793	C	T	0.132946	-0.117677	0.0227397	2.28e-07	8128	textfile	0.00328399	26.7736
GCST90199642	Ribitol levels	rs572823378	12	40624697	A	C	0.0173521	-0.268394	0.0590763	5.54e-06	8128	textfile	0.00253299	20.6354
GCST90199642	Ribitol levels	rs73317157	12	66992819	A	G	0.0875741	-0.122647	0.0273357	7.23e-06	8128	textfile	0.00247056	20.1255
GCST90199642	Ribitol levels	rs183901354	13	32328310	T	C	0.00166482	-0.901248	0.188913	1.84e-06	8128	textfile	0.00279233	22.754
GCST90199642	Ribitol levels	rs192431765	13	98287262	C	G	0.00788428	0.406925	0.0876599	3.45e-06	8128	textfile	0.00264419	21.5437
GCST90199642	Ribitol levels	rs145095548	14	80786850	C	A	0.00468731	0.524916	0.112951	3.36e-06	8128	textfile	0.00265011	21.592
GCST90199642	Ribitol levels	rs72722075	15	45031276	T	C	0.123722	-0.141262	0.0235479	1.99e-09	8128	textfile	0.00440803	35.9782
GCST90199642	Ribitol levels	rs7190382	16	77504386	T	A	0.643304	-0.0809751	0.0163858	7.74e-07	8128	textfile	0.00299558	24.4152
GCST90199642	Ribitol levels	rs34552467	16	88476287	C	A	0.329207	0.0748839	0.0166187	6.61e-06	8128	textfile	0.00249181	20.2991
GCST90199642	Ribitol levels	rs62058095	17	57525201	C	G	0.00930835	-0.355229	0.07998	8.93e-06	8128	textfile	0.00242113	19.7218
GCST90199642	Ribitol levels	rs12967772	18	66948438	T	C	0.885377	0.114477	0.0245399	3.09e-06	8128	textfile	0.00267021	21.7562
GCST90199642	Ribitol levels	rs7252227	19	40795210	T	G	0.581229	-0.0705068	0.0155659	5.91e-06	8128	textfile	0.00251788	20.5119
GCST90199642	Ribitol levels	rs12625462	20	860453	A	G	0.141742	0.100419	0.0222218	6.21e-06	8128	textfile	0.00250611	20.4158
GCST90199642	Ribitol levels	rs13046014	21	23833029	C	G	0.0710291	0.143955	0.0298658	1.44e-06	8128	textfile	0.00285024	23.2273
GCST90199642	Ribitol levels	rs111422112	22	23574266	C	T	0.010822	0.342769	0.075336	5.37e-06	8128	textfile	0.00254044	20.6962
GCST90199642	Ribitol levels	rs117035597	22	36220843	A	C	0.0453645	-0.164258	0.0368759	8.41e-06	8128	textfile	0.00243515	19.8363
GCST90199643	Glycodeoxycholate levels	rs146174820	2	68387100	A	G	0.0197154	-0.286214	0.0611534	2.87e-06	6877	textfile	0.00317512	21.8985
GCST90199643	Glycodeoxycholate levels	rs2290258	2	99400611	C	A	0.106372	0.124683	0.0274227	5.45e-06	6877	textfile	0.00299703	20.6665
GCST90199643	Glycodeoxycholate levels	rs3132031	2	114219580	C	G	0.083724	0.136212	0.0306465	8.81e-06	6877	textfile	0.00286434	19.7489
GCST90199643	Glycodeoxycholate levels	rs73153108	3	27092670	T	C	0.027794	0.230561	0.0515713	7.8e-06	6877	textfile	0.00289799	19.9816
GCST90199643	Glycodeoxycholate levels	rs60930884	3	70517313	G	T	0.0979532	-0.127602	0.028606	8.17e-06	6877	textfile	0.00288501	19.8918
GCST90199643	Glycodeoxycholate levels	rs115480587	4	35291120	G	A	0.024909	-0.243568	0.0535613	5.43e-06	6877	textfile	0.00299803	20.6734
GCST90199643	Glycodeoxycholate levels	rs13101279	4	43747301	A	G	0.608785	0.0770005	0.0172893	8.44e-06	6877	textfile	0.00287596	19.8292
GCST90199643	Glycodeoxycholate levels	rs7687207	4	89128817	G	A	0.548944	0.0783161	0.0172861	5.88e-06	6877	textfile	0.00297587	20.5202
GCST90199643	Glycodeoxycholate levels	rs55917677	4	153779899	T	C	0.234824	0.0908851	0.0199131	5.02e-06	6877	textfile	0.00301992	20.8248
GCST90199643	Glycodeoxycholate levels	rs80078071	4	180100099	A	G	0.191709	0.0973519	0.0216891	7.17e-06	6877	textfile	0.00292103	20.1409
GCST90199643	Glycodeoxycholate levels	rs62448268	7	22789845	A	G	0.206154	0.0953227	0.0205955	3.69e-06	6877	textfile	0.00310526	21.4152
GCST90199643	Glycodeoxycholate levels	rs76962381	8	58264401	T	C	0.207403	-0.10889	0.0207547	1.55e-07	6877	textfile	0.00398666	27.518
GCST90199643	Glycodeoxycholate levels	rs75878687	9	7721779	C	G	0.0193798	0.274662	0.0617298	8.61e-06	6877	textfile	0.00287052	19.7916
GCST90199643	Glycodeoxycholate levels	rs74927400	11	75231821	T	C	0.0157956	0.330046	0.0678883	1.16e-06	6877	textfile	0.00342507	23.6283
GCST90199643	Glycodeoxycholate levels	rs2155345	11	106056961	T	G	0.318609	-0.0810837	0.0182146	8.52e-06	6877	textfile	0.00287329	19.8108
GCST90199643	Glycodeoxycholate levels	rs9514591	13	106902887	C	T	0.299417	-0.0820086	0.0184498	8.79e-06	6877	textfile	0.00286477	19.7519
GCST90199643	Glycodeoxycholate levels	rs2351511	14	61082729	T	C	0.985905	0.322661	0.0724084	8.35e-06	6877	textfile	0.00287915	19.8513
GCST90199643	Glycodeoxycholate levels	rs7403557	15	27057832	G	A	0.731422	0.101229	0.019175	1.3e-07	6877	textfile	0.0040363	27.862
GCST90199643	Glycodeoxycholate levels	rs115155467	16	22060895	G	A	0.00815257	-0.460446	0.0942028	1.02e-06	6877	textfile	0.00346198	23.8838
GCST90199643	Glycodeoxycholate levels	rs118040844	17	14355668	A	T	0.00810253	0.429065	0.0950748	6.39e-06	6877	textfile	0.00295279	20.3605
GCST90199644	Theobromine levels	rs6669746	1	15027271	A	G	0.483722	0.0701676	0.0154489	5.57e-06	8137	textfile	0.0025288	20.6239
GCST90199644	Theobromine levels	rs2628473	2	88810258	C	G	0.306775	0.0753681	0.0169935	9.2e-06	8137	textfile	0.00241155	19.6654
GCST90199644	Theobromine levels	rs115810418	2	105327409	T	A	0.0458835	0.173537	0.0370651	2.84e-06	8137	textfile	0.00268671	21.9153
GCST90199644	Theobromine levels	rs72870405	2	162080573	A	T	0.0614672	-0.15323	0.0326215	2.64e-06	8137	textfile	0.0027042	22.0583
GCST90199644	Theobromine levels	rs35155698	3	895304	C	T	0.300798	0.0750576	0.0169732	9.77e-06	8137	textfile	0.00239748	19.5504
GCST90199644	Theobromine levels	rs13065149	3	176871340	T	G	0.416893	-0.0774221	0.0160933	1.5e-06	8137	textfile	0.00283623	23.1384
GCST90199644	Theobromine levels	rs79880362	4	125202033	T	C	0.0745231	0.146943	0.0295016	6.33e-07	8137	textfile	0.00303963	24.8028
GCST90199644	Theobromine levels	rs6878843	5	103831871	T	G	0.0981603	0.11814	0.0259449	5.28e-06	8137	textfile	0.00254168	20.7292
GCST90199644	Theobromine levels	rs116892987	6	102527357	A	G	0.0122552	-0.329003	0.0711461	3.76e-06	8137	textfile	0.00262116	21.3792
GCST90199644	Theobromine levels	rs6569661	6	130185619	G	A	0.726404	-0.0859588	0.0178126	1.39e-06	8137	textfile	0.00285378	23.2819
GCST90199644	Theobromine levels	rs62462718	7	63832020	A	G	0.317824	-0.0777005	0.0173769	7.77e-06	8137	textfile	0.00245117	19.9892
GCST90199644	Theobromine levels	rs2529273	7	74873835	T	C	0.726808	0.101541	0.0178971	1.4e-08	8137	textfile	0.00394038	32.1818
GCST90199644	Theobromine levels	rs12549440	8	122576372	T	C	0.34769	0.0794261	0.0165038	1.49e-06	8137	textfile	0.00283831	23.1554
GCST90199644	Theobromine levels	rs117966480	9	126819947	C	A	0.0145231	-0.322677	0.0654721	8.29e-07	8137	textfile	0.00297622	24.2838
GCST90199644	Theobromine levels	rs144661998	10	105655335	A	G	0.159529	0.0958879	0.0213092	6.8e-06	8137	textfile	0.00248227	20.2435
GCST90199644	Theobromine levels	rs147824813	10	127259371	G	T	0.0136067	0.298848	0.0673004	8.97e-06	8137	textfile	0.00241741	19.7133
GCST90199644	Theobromine levels	rs7485735	12	71325737	C	T	0.686925	-0.0794824	0.0175283	5.77e-06	8137	textfile	0.00252059	20.5568
GCST90199644	Theobromine levels	rs12431055	13	29639326	T	C	0.0798941	0.128412	0.0287893	8.18e-06	8137	textfile	0.00243907	19.8903
GCST90199644	Theobromine levels	rs150576152	15	62851995	G	A	0.0301517	0.207064	0.0456525	5.74e-06	8137	textfile	0.00252185	20.5671
GCST90199644	Theobromine levels	rs566861268	16	13703714	A	G	0.00457129	0.519125	0.115771	7.32e-06	8137	textfile	0.00246495	20.1019
GCST90199644	Theobromine levels	rs6497692	16	23868061	T	C	0.431385	0.0748062	0.0156289	1.7e-06	8137	textfile	0.00280759	22.904
GCST90199644	Theobromine levels	rs11657948	17	9168331	A	G	0.0951605	0.119169	0.026931	9.64e-06	8137	textfile	0.00240056	19.5756
GCST90199644	Theobromine levels	rs11653172	17	12739959	G	A	0.507309	-0.0719812	0.0161773	8.61e-06	8137	textfile	0.0024272	19.7934
GCST90199644	Theobromine levels	rs56113850	19	40847202	C	T	0.576193	-0.105914	0.0155754	1.05e-11	8137	textfile	0.00565071	46.2298
GCST90199644	Theobromine levels	rs62205691	20	57241225	A	G	0.0153181	-0.282897	0.0634126	8.15e-06	8137	textfile	0.00243995	19.8975
GCST90199644	Theobromine levels	rs139776	22	24917479	T	C	0.332129	-0.0834689	0.0169698	8.71e-07	8137	textfile	0.00296444	24.1874
GCST90199644	Theobromine levels	rs113666924	22	40846014	A	G	0.0343297	-0.199128	0.043086	3.81e-06	8137	textfile	0.00261812	21.3543
GCST90199645	Quinate levels	rs553719	1	36867336	C	T	0.937921	0.147306	0.0328968	7.54e-06	8200	textfile	0.00243926	20.046
GCST90199645	Quinate levels	rs114371828	1	201989140	T	C	0.0166605	-0.267108	0.0601557	8.98e-06	8200	textfile	0.00239863	19.7113
GCST90199645	Quinate levels	rs1594297	2	16476976	A	G	0.974516	0.224925	0.0505211	8.5e-06	8200	textfile	0.00241139	19.8164
GCST90199645	Quinate levels	rs116020639	2	64880349	C	T	0.0157528	-0.316022	0.0623683	4.04e-07	8200	textfile	0.0031213	25.6685
GCST90199645	Quinate levels	rs112388569	4	7138269	T	C	0.0132667	-0.298781	0.0671713	8.67e-06	8200	textfile	0.00240701	19.7803
GCST90199645	Quinate levels	rs140759816	5	16902686	A	T	0.0375843	-0.186302	0.0405924	4.44e-06	8200	textfile	0.00256223	21.0591
GCST90199645	Quinate levels	rs34099891	5	60842512	T	G	0.26108	-0.0824109	0.0174244	2.25e-06	8200	textfile	0.00272055	22.3639
GCST90199645	Quinate levels	rs74489311	5	163789181	A	T	0.00103899	-1.12714	0.240369	2.74e-06	8200	textfile	0.00267437	21.9833
GCST90199645	Quinate levels	rs77082173	6	6132622	T	C	0.030454	0.201076	0.0453441	9.23e-06	8200	textfile	0.00239235	19.6595
GCST90199645	Quinate levels	rs4148714	7	117598399	C	A	0.0913027	-0.125867	0.027082	3.36e-06	8200	textfile	0.00262728	21.5952
GCST90199645	Quinate levels	rs73202647	8	12746929	C	T	0.121515	-0.109072	0.0238233	4.69e-06	8200	textfile	0.00254976	20.9564
GCST90199645	Quinate levels	rs73328382	10	99422751	A	C	0.00586941	-0.490215	0.101636	1.41e-06	8200	textfile	0.00282901	23.258
GCST90199645	Quinate levels	rs186185553	11	57944141	T	C	0.0190144	-0.255397	0.0568661	7.08e-06	8200	textfile	0.00245383	20.166
GCST90199645	Quinate levels	rs115520044	14	49488289	A	G	0.0166095	0.330168	0.0606751	5.28e-08	8200	textfile	0.00359807	29.6035
GCST90199645	Quinate levels	rs62027288	15	75142406	C	T	0.460441	0.0759955	0.0156247	1.15e-06	8200	textfile	0.00287665	23.6508
GCST90199645	Quinate levels	rs183574340	17	12699211	A	G	0.00850881	-0.415375	0.0834702	6.48e-07	8200	textfile	0.00301089	24.7578
GCST90199645	Quinate levels	rs2108740	17	13876053	A	C	0.0446539	-0.169235	0.0373631	5.91e-06	8200	textfile	0.00249572	20.5111
GCST90199645	Quinate levels	rs145444661	18	43137607	T	C	0.0131884	-0.329336	0.0679412	1.25e-06	8200	textfile	0.0028573	23.4912
GCST90199645	Quinate levels	rs76051019	21	33150052	A	G	0.0258336	-0.23203	0.0487058	1.9e-06	8200	textfile	0.00276002	22.6893
GCST90199645	Quinate levels	rs5997787	22	30858967	C	T	0.55684	0.0735554	0.0159581	4.04e-06	8200	textfile	0.00258422	21.2403
GCST90199646	Gentisate levels	rs3861695	1	83506486	T	C	0.683305	-0.0760413	0.0169127	6.92e-06	8013	textfile	0.00251642	20.2099
GCST90199646	Gentisate levels	rs522708	1	96017489	G	A	0.283475	-0.0822705	0.0169917	1.29e-06	8013	textfile	0.0029171	23.4372
GCST90199646	Gentisate levels	rs187258635	1	207663120	T	C	0.0215081	-0.236251	0.0532573	9.16e-06	8013	textfile	0.00244979	19.6735
GCST90199646	Gentisate levels	rs72824920	2	50345769	C	T	0.0442895	0.192917	0.0371937	2.14e-07	8013	textfile	0.0033462	26.8964
GCST90199646	Gentisate levels	rs12471344	2	154259805	A	G	0.0351109	-0.204526	0.0425454	1.53e-06	8013	textfile	0.00287572	23.1038
GCST90199646	Gentisate levels	rs72950259	2	215026687	G	T	0.00712767	0.409958	0.0917044	7.81e-06	8013	textfile	0.00248783	19.9797
GCST90199646	Gentisate levels	rs77380220	3	70959872	A	G	0.0258828	0.222387	0.0486142	4.77e-06	8013	textfile	0.00260474	20.9211
GCST90199646	Gentisate levels	rs73217253	3	133872734	A	G	0.0584083	-0.160981	0.0328036	9.23e-07	8013	textfile	0.00299645	24.0767
GCST90199646	Gentisate levels	rs147503040	3	182797506	A	G	0.0254653	0.240882	0.0486921	7.54e-07	8013	textfile	0.00304489	24.4671
GCST90199646	Gentisate levels	rs79188489	4	29074567	T	G	0.0106531	0.343904	0.0751315	4.71e-06	8013	textfile	0.00260796	20.947
GCST90199646	Gentisate levels	rs62362979	5	84208390	G	A	0.0161857	0.273101	0.0610391	7.67e-06	8013	textfile	0.00249202	20.0134
GCST90199646	Gentisate levels	rs62621664	6	24504968	T	G	0.0182409	0.265359	0.0575444	4e-06	8013	textfile	0.00264677	21.2595
GCST90199646	Gentisate levels	rs375709482	6	114434155	T	C	0.0191874	-0.273576	0.0557177	9.11e-07	8013	textfile	0.00299965	24.1025
GCST90199646	Gentisate levels	rs10097464	8	135773275	C	T	0.441401	-0.0715199	0.015626	4.72e-06	8013	textfile	0.00260753	20.9435
GCST90199646	Gentisate levels	rs1041350	9	23613595	C	T	0.162725	0.0994006	0.0208627	1.89e-06	8013	textfile	0.00282497	22.6949
GCST90199646	Gentisate levels	rs1010664	10	14923688	C	T	0.0324447	0.200004	0.0431905	3.64e-06	8013	textfile	0.00266898	21.4384
GCST90199646	Gentisate levels	rs77091748	11	79180565	T	C	0.0181761	0.25787	0.0580381	8.87e-06	8013	textfile	0.0024576	19.7364
GCST90199646	Gentisate levels	rs76930336	11	118594049	A	C	0.0324797	-0.202699	0.0432874	2.83e-06	8013	textfile	0.00272897	21.9216
GCST90199646	Gentisate levels	rs113812650	12	95395376	T	C	0.00708375	-0.420894	0.0921	4.88e-06	8013	textfile	0.00259956	20.8794
GCST90199646	Gentisate levels	rs9572022	13	68811966	G	A	0.568464	-0.0758655	0.0155994	1.15e-06	8013	textfile	0.00294305	23.6464
GCST90199646	Gentisate levels	rs117167763	13	75106967	T	C	0.00338685	0.594305	0.13274	7.56e-06	8013	textfile	0.00249537	20.0404
GCST90199646	Gentisate levels	rs72645867	13	95314726	A	G	0.0602902	0.162441	0.0331451	9.54e-07	8013	textfile	0.00298853	24.0129
GCST90199646	Gentisate levels	rs75476920	17	42064447	C	T	0.15625	-0.0942693	0.0212045	8.76e-06	8013	textfile	0.00246048	19.7595
GCST90199646	Gentisate levels	rs9959080	18	59433536	A	G	0.807333	-0.0926697	0.0194371	1.86e-06	8013	textfile	0.0028287	22.725
GCST90199646	Gentisate levels	rs10153505	19	652948	G	T	0.854558	-0.109387	0.02296	1.9e-06	8013	textfile	0.00282465	22.6923
GCST90199646	Gentisate levels	rs367715	20	46487542	G	A	0.348675	0.0721685	0.0160673	7.07e-06	8013	textfile	0.00251144	20.1698
GCST90199646	Gentisate levels	rs2833465	21	31591790	T	C	0.12614	-0.110209	0.023061	1.76e-06	8013	textfile	0.00284215	22.8333
GCST90199646	Gentisate levels	rs6010005	22	50558690	C	G	0.0237352	0.229928	0.05	4.25e-06	8013	textfile	0.00263211	21.1415
GCST90199647	Theophylline levels	rs10902695	1	28319022	T	C	0.274212	-0.0834655	0.018084	3.92e-06	7822	textfile	0.00271598	21.2968
GCST90199647	Theophylline levels	rs72793907	2	22537986	G	A	0.0174664	-0.274555	0.0606691	6.03e-06	7822	textfile	0.00261138	20.4745
GCST90199647	Theophylline levels	rs1388182	2	179285708	T	C	0.0561395	-0.155876	0.0349153	8.03e-06	7822	textfile	0.00254158	19.9258
GCST90199647	Theophylline levels	rs114110478	3	60439249	C	G	0.0759902	0.142487	0.0303158	2.6e-06	7822	textfile	0.00281624	22.0852
GCST90199647	Theophylline levels	rs75723819	3	120099185	A	C	0.0308404	-0.211336	0.0468234	6.38e-06	7822	textfile	0.00259761	20.3662
GCST90199647	Theophylline levels	rs75870478	4	35563982	T	C	0.0183091	-0.281468	0.0600974	2.82e-06	7822	textfile	0.00279649	21.9298
GCST90199647	Theophylline levels	rs67360043	4	38938213	A	T	0.210393	0.0886627	0.0196537	6.44e-06	7822	textfile	0.00259506	20.3461
GCST90199647	Theophylline levels	rs258831	5	11415085	G	C	0.172656	-0.0982197	0.0220943	8.77e-06	7822	textfile	0.00252013	19.7572
GCST90199647	Theophylline levels	rs116926604	7	86916079	C	T	0.0187757	-0.276332	0.0591917	3.04e-06	7822	textfile	0.00277853	21.7886
GCST90199647	Theophylline levels	rs79361921	8	58022004	A	G	0.0295007	-0.232926	0.0470132	7.25e-07	7822	textfile	0.00312837	24.5406
GCST90199647	Theophylline levels	rs17428030	9	84338706	G	A	0.0811424	0.136372	0.0301283	6e-06	7822	textfile	0.00261245	20.4828
GCST90199647	Theophylline levels	rs12259905	10	28920494	T	C	0.0731332	0.155223	0.0305894	3.89e-07	7822	textfile	0.00328114	25.743
GCST90199647	Theophylline levels	rs4615950	10	106010522	T	C	0.399028	-0.0738501	0.0164924	7.54e-06	7822	textfile	0.00255685	20.0458
GCST90199647	Theophylline levels	rs34804482	11	27368192	C	T	0.0234865	-0.242551	0.0527985	4.35e-06	7822	textfile	0.00269076	21.0985
GCST90199647	Theophylline levels	rs643104	11	118696416	C	T	0.336783	-0.0815481	0.017458	3e-06	7822	textfile	0.00278171	21.8136
GCST90199647	Theophylline levels	rs74069834	12	21946362	G	A	0.0173385	-0.270594	0.0611119	9.52e-06	7822	textfile	0.00250023	19.6008
GCST90199647	Theophylline levels	rs7323950	13	22199638	G	A	0.669651	-0.0792948	0.0174912	5.8e-06	7822	textfile	0.00262055	20.5466
GCST90199647	Theophylline levels	rs116572946	13	60080909	T	C	0.0176742	-0.278367	0.060805	4.69e-06	7822	textfile	0.00267225	20.953
GCST90199647	Theophylline levels	rs79542551	13	93072020	G	A	0.0127102	-0.328871	0.0716904	4.49e-06	7822	textfile	0.00268315	21.0387
GCST90199647	Theophylline levels	rs115520044	14	49488289	A	G	0.016898	0.322722	0.0619626	1.91e-07	7822	textfile	0.00345602	27.1198
GCST90199647	Theophylline levels	rs75095637	15	24913444	C	A	0.0721271	0.140865	0.0309814	5.45e-06	7822	textfile	0.00263597	20.6677
GCST90199647	Theophylline levels	rs180968112	16	16587338	A	G	0.0133062	-0.313019	0.0708522	9.97e-06	7822	textfile	0.00248906	19.513
GCST90199647	Theophylline levels	rs74526939	18	50073331	G	A	0.0338003	-0.20014	0.0441667	5.86e-06	7822	textfile	0.00261831	20.529
GCST90199647	Theophylline levels	rs149370966	20	39722660	A	G	0.0180128	-0.270438	0.0600696	6.73e-06	7822	textfile	0.00258455	20.2635
GCST90199647	Theophylline levels	rs2245730	21	42705218	C	A	0.435058	-0.0787472	0.0162537	1.27e-06	7822	textfile	0.0029919	23.4668
GCST90199648	1,5-anhydroglucitol (1,5-ag) levels	rs526600	1	86900914	A	T	0.980668	-0.303655	0.0557783	5.21e-08	8139	textfile	0.00362811	29.6295
GCST90199648	1,5-anhydroglucitol (1,5-ag) levels	rs7536190	1	150426629	A	T	0.886879	0.113912	0.0241326	2.36e-06	8139	textfile	0.00273006	22.2753
GCST90199648	1,5-anhydroglucitol (1,5-ag) levels	rs2800798	1	164697016	A	G	0.245431	0.079919	0.0176597	6.03e-06	8139	textfile	0.00250998	20.4751
GCST90199648	1,5-anhydroglucitol (1,5-ag) levels	rs28429046	1	242003929	T	A	0.218221	0.0877134	0.0190478	4.13e-06	8139	textfile	0.00259861	21.2
GCST90199648	1,5-anhydroglucitol (1,5-ag) levels	rs219151	2	32990620	C	G	0.803761	-0.0930985	0.0192478	1.32e-06	8139	textfile	0.00286619	23.3893
GCST90199648	1,5-anhydroglucitol (1,5-ag) levels	rs139280007	2	34621100	C	G	0.0208697	-0.241187	0.0534709	6.46e-06	8139	textfile	0.00249355	20.3407
GCST90199648	1,5-anhydroglucitol (1,5-ag) levels	rs4988235	2	135851076	A	G	0.646606	0.125118	0.015516	7.4e-16	8139	textfile	0.00792598	65.009
GCST90199648	1,5-anhydroglucitol (1,5-ag) levels	rs138882034	3	14215441	C	T	0.00797971	-0.40062	0.0847491	2.28e-06	8139	textfile	0.002738	22.3403
GCST90199648	1,5-anhydroglucitol (1,5-ag) levels	rs147071339	3	120559843	G	A	0.0024003	-0.72443	0.15567	3.26e-06	8139	textfile	0.00265374	21.6509
GCST90199648	1,5-anhydroglucitol (1,5-ag) levels	rs6444144	3	165091228	T	C	0.601673	0.0750138	0.0155373	1.38e-06	8139	textfile	0.00285574	23.3037
GCST90199648	1,5-anhydroglucitol (1,5-ag) levels	rs5026374	4	164806103	A	T	0.580627	0.0705329	0.0155202	5.5e-06	8139	textfile	0.00253115	20.6482
GCST90199648	1,5-anhydroglucitol (1,5-ag) levels	rs112766573	6	75182536	T	C	0.055333	0.149694	0.033745	9.16e-06	8139	textfile	0.00241196	19.6736
GCST90199648	1,5-anhydroglucitol (1,5-ag) levels	rs78394231	6	107327919	C	T	0.0970646	0.116636	0.0258071	6.2e-06	8139	textfile	0.00250338	20.4211
GCST90199648	1,5-anhydroglucitol (1,5-ag) levels	rs118097969	7	8431366	A	C	0.0178351	0.254382	0.0574857	9.64e-06	8139	textfile	0.00240015	19.577
GCST90199648	1,5-anhydroglucitol (1,5-ag) levels	rs185053832	7	142063511	A	C	0.00916021	-0.376359	0.0796429	2.29e-06	8139	textfile	0.00273621	22.3256
GCST90199648	1,5-anhydroglucitol (1,5-ag) levels	rs11976181	7	142097764	C	T	0.817748	-0.132448	0.0208369	2.07e-10	8139	textfile	0.00493973	40.3941
GCST90199648	1,5-anhydroglucitol (1,5-ag) levels	rs55646821	8	20747591	A	C	0.936148	0.150169	0.0310105	1.28e-06	8139	textfile	0.00287291	23.4442
GCST90199648	1,5-anhydroglucitol (1,5-ag) levels	rs868427	8	51531385	C	T	0.130862	-0.103914	0.0229285	5.84e-06	8139	textfile	0.00251728	20.5348
GCST90199648	1,5-anhydroglucitol (1,5-ag) levels	rs138306161	9	86712771	T	C	0.0122087	-0.308695	0.069429	8.74e-06	8139	textfile	0.002423	19.7638
GCST90199648	1,5-anhydroglucitol (1,5-ag) levels	rs117813792	9	113729402	G	A	0.0136799	-0.331071	0.0662852	5.89e-07	8139	textfile	0.00305569	24.9403
GCST90199648	1,5-anhydroglucitol (1,5-ag) levels	rs111517692	9	130054393	A	G	0.0399656	0.186098	0.0389448	1.77e-06	8139	textfile	0.00279767	22.8285
GCST90199648	1,5-anhydroglucitol (1,5-ag) levels	rs16923778	11	7241558	T	C	0.0114964	-0.364422	0.0717318	3.77e-07	8139	textfile	0.00316111	25.8035
GCST90199648	1,5-anhydroglucitol (1,5-ag) levels	rs16936434	11	42229140	A	G	0.0583838	-0.144243	0.0325739	9.5e-06	8139	textfile	0.00240344	19.6039
GCST90199648	1,5-anhydroglucitol (1,5-ag) levels	rs11219784	11	124810777	C	T	0.0145213	-0.29621	0.0635149	3.11e-06	8139	textfile	0.00266513	21.7441
GCST90199648	1,5-anhydroglucitol (1,5-ag) levels	rs72670617	13	113913130	G	T	0.120487	-0.109981	0.0239503	4.39e-06	8139	textfile	0.00258415	21.0818
GCST90199648	1,5-anhydroglucitol (1,5-ag) levels	rs116855721	14	54584830	A	G	0.0228932	0.235097	0.0504828	3.21e-06	8139	textfile	0.00265754	21.6821
GCST90199648	1,5-anhydroglucitol (1,5-ag) levels	rs10152997	15	60904958	C	T	0.552011	-0.0762043	0.0152829	6.16e-07	8139	textfile	0.00304545	24.8565
GCST90199648	1,5-anhydroglucitol (1,5-ag) levels	rs34278530	16	84656112	C	T	0.16675	0.0966945	0.020462	2.29e-06	8139	textfile	0.00273619	22.3255
GCST90199648	1,5-anhydroglucitol (1,5-ag) levels	rs77283946	17	18982968	A	C	0.0189905	-0.552741	0.0562598	8.81e-23	8139	textfile	0.0117208	96.5029
GCST90199648	1,5-anhydroglucitol (1,5-ag) levels	rs116139938	17	19002728	T	G	0.0309995	-0.267495	0.0444913	1.83e-09	8139	textfile	0.00442166	36.1389
GCST90199648	1,5-anhydroglucitol (1,5-ag) levels	rs2638281	19	48707612	G	A	0.588573	0.0758197	0.015228	6.39e-07	8139	textfile	0.00303659	24.784
GCST90199648	1,5-anhydroglucitol (1,5-ag) levels	rs190533843	21	44755668	G	A	0.00831678	-0.402017	0.0838446	1.63e-06	8139	textfile	0.00281671	22.9843
GCST90199648	1,5-anhydroglucitol (1,5-ag) levels	rs11912766	22	26147122	A	G	0.000123047	-3.06436	0.685923	7.91e-06	8139	textfile	0.00244621	19.9536
GCST90199649	1-stearoyl-2-arachidonoyl-GPI (18:0/20:4) levels	rs11121795	1	6399939	T	C	0.0377603	-0.178874	0.0395199	6.01e-06	8134	textfile	0.00251227	20.4812
GCST90199649	1-stearoyl-2-arachidonoyl-GPI (18:0/20:4) levels	rs112957492	1	62651339	C	T	0.338891	-0.195795	0.0157253	1.38e-35	8134	textfile	0.0187026	154.988
GCST90199649	1-stearoyl-2-arachidonoyl-GPI (18:0/20:4) levels	rs74988287	2	36690717	C	T	0.0099395	-0.366432	0.0770971	2.01e-06	8134	textfile	0.0027695	22.5842
GCST90199649	1-stearoyl-2-arachidonoyl-GPI (18:0/20:4) levels	rs10188669	2	150897389	A	G	0.51141	-0.0671657	0.0151226	8.94e-06	8134	textfile	0.00241928	19.7213
GCST90199649	1-stearoyl-2-arachidonoyl-GPI (18:0/20:4) levels	rs115307528	2	166268501	G	A	0.0131579	-0.299834	0.0666202	6.77e-06	8134	textfile	0.00248408	20.2508
GCST90199649	1-stearoyl-2-arachidonoyl-GPI (18:0/20:4) levels	rs2712421	3	128568900	T	G	0.655887	0.0732419	0.0160311	4.91e-06	8134	textfile	0.00255962	20.8682
GCST90199649	1-stearoyl-2-arachidonoyl-GPI (18:0/20:4) levels	rs400810	5	31675054	G	A	0.0862856	0.128883	0.0270407	1.88e-06	8134	textfile	0.0027851	22.7116
GCST90199649	1-stearoyl-2-arachidonoyl-GPI (18:0/20:4) levels	rs34542491	5	168805806	T	C	0.175664	0.0896599	0.0199692	7.13e-06	8134	textfile	0.00247227	20.1543
GCST90199649	1-stearoyl-2-arachidonoyl-GPI (18:0/20:4) levels	rs140033739	6	30237375	A	G	0.0496511	-0.166275	0.0351807	2.29e-06	8134	textfile	0.00273873	22.3325
GCST90199649	1-stearoyl-2-arachidonoyl-GPI (18:0/20:4) levels	rs3812316	7	73606007	G	C	0.121888	-0.136926	0.023095	3.05e-09	8134	textfile	0.00430288	35.1422
GCST90199649	1-stearoyl-2-arachidonoyl-GPI (18:0/20:4) levels	rs60417901	7	92597062	T	C	0.0227329	-0.226606	0.051098	9.22e-06	8134	textfile	0.00241203	19.662
GCST90199649	1-stearoyl-2-arachidonoyl-GPI (18:0/20:4) levels	rs141701630	7	100573450	T	C	0.012135	0.317893	0.0698624	5.36e-06	8134	textfile	0.00253902	20.6999
GCST90199649	1-stearoyl-2-arachidonoyl-GPI (18:0/20:4) levels	rs72697217	9	7763957	C	G	0.0714189	0.139809	0.031174	7.3e-06	8134	textfile	0.00246665	20.1084
GCST90199649	1-stearoyl-2-arachidonoyl-GPI (18:0/20:4) levels	rs174560	11	61814292	C	T	0.306967	-0.263536	0.0162451	3.5e-59	8134	textfile	0.0313402	263.105
GCST90199649	1-stearoyl-2-arachidonoyl-GPI (18:0/20:4) levels	rs964184	11	116778201	C	G	0.868833	-0.194744	0.0224871	4.71e-18	8134	textfile	0.00913631	74.9816
GCST90199649	1-stearoyl-2-arachidonoyl-GPI (18:0/20:4) levels	rs2269938	12	119804210	G	C	0.166874	-0.104296	0.0203216	2.86e-07	8134	textfile	0.00322783	26.3338
GCST90199649	1-stearoyl-2-arachidonoyl-GPI (18:0/20:4) levels	rs112843621	14	26049841	G	A	0.0095679	-0.366363	0.0780364	2.67e-06	8134	textfile	0.0027024	22.0355
GCST90199649	1-stearoyl-2-arachidonoyl-GPI (18:0/20:4) levels	rs80195574	14	34113605	A	G	0.0272033	-0.221346	0.0471492	2.67e-06	8134	textfile	0.00270219	22.0337
GCST90199649	1-stearoyl-2-arachidonoyl-GPI (18:0/20:4) levels	rs1532085	15	58391167	G	A	0.623614	-0.0917612	0.0157522	5.7e-09	8134	textfile	0.00415454	33.9257
GCST90199649	1-stearoyl-2-arachidonoyl-GPI (18:0/20:4) levels	rs79608464	16	71298685	A	G	0.01871	0.25749	0.0562381	4.68e-06	8134	textfile	0.00257062	20.9581
GCST90199649	1-stearoyl-2-arachidonoyl-GPI (18:0/20:4) levels	rs77960347	18	49583585	G	A	0.0143349	0.479876	0.0634052	3.78e-14	8134	textfile	0.00699289	57.2666
GCST90199649	1-stearoyl-2-arachidonoyl-GPI (18:0/20:4) levels	rs7241918	18	49634583	T	G	0.826708	0.132894	0.0200029	3.06e-11	8134	textfile	0.00539722	44.1284
GCST90199649	1-stearoyl-2-arachidonoyl-GPI (18:0/20:4) levels	rs66466742	19	11225768	T	C	0.0402441	-0.189746	0.0383851	7.68e-07	8134	textfile	0.00299511	24.4294
GCST90199649	1-stearoyl-2-arachidonoyl-GPI (18:0/20:4) levels	rs157595	19	44922203	G	A	0.599898	0.0939248	0.0158609	3.18e-09	8134	textfile	0.00429272	35.0589
GCST90199649	1-stearoyl-2-arachidonoyl-GPI (18:0/20:4) levels	rs626283	19	54173307	G	C	0.562667	0.174476	0.0155831	4.24e-29	8134	textfile	0.0151781	125.331
GCST90199650	Indolelactate levels	rs34380016	1	29231718	G	A	0.437266	-0.0666468	0.0146285	5.21e-06	8233	textfile	0.00251482	20.7517
GCST90199650	Indolelactate levels	rs190002061	2	49252618	A	G	0.0150532	-0.265524	0.058646	5.97e-06	8233	textfile	0.00248366	20.4939
GCST90199650	Indolelactate levels	rs62154332	2	101471008	T	C	0.0765673	0.118683	0.0265768	7.98e-06	8233	textfile	0.00241637	19.9373
GCST90199650	Indolelactate levels	rs7617388	3	18845898	G	A	0.857589	-0.0945532	0.0213736	9.7e-06	8233	textfile	0.00237142	19.5655
GCST90199650	Indolelactate levels	rs185272650	3	183994764	T	C	0.0112236	-0.300455	0.067736	9.18e-06	8233	textfile	0.0023841	19.6704
GCST90199650	Indolelactate levels	rs1354368	4	99520729	G	A	0.64522	-0.072441	0.0148179	1.01e-06	8233	textfile	0.00289453	23.8941
GCST90199650	Indolelactate levels	rs11950935	5	27771436	C	T	0.194657	-0.0798371	0.0178954	8.15e-06	8233	textfile	0.00241168	19.8985
GCST90199650	Indolelactate levels	rs73782967	5	116927323	A	G	0.0546588	-0.152997	0.0316953	1.39e-06	8233	textfile	0.00282222	23.2954
GCST90199650	Indolelactate levels	rs1867457	5	180177217	C	T	0.111679	-0.102015	0.0229082	8.46e-06	8233	textfile	0.00240294	19.8263
GCST90199650	Indolelactate levels	rs113392484	6	78437780	C	T	0.0109306	0.318007	0.0686372	3.6e-06	8233	textfile	0.00260055	21.4609
GCST90199650	Indolelactate levels	rs117078442	7	22296682	A	G	0.024059	-0.209946	0.046984	7.88e-06	8233	textfile	0.00241939	19.9623
GCST90199650	Indolelactate levels	rs145909629	9	26547368	A	G	0.0147347	0.321487	0.0589415	4.92e-08	8233	textfile	0.00360048	29.7426
GCST90199650	Indolelactate levels	rs2472509	9	104921949	G	T	0.326865	0.07003	0.0152695	4.51e-06	8233	textfile	0.00254831	21.0287
GCST90199650	Indolelactate levels	rs2997922	9	128818465	T	C	0.709362	0.185074	0.0156931	4.22e-32	8233	textfile	0.0166127	139.049
GCST90199650	Indolelactate levels	rs142582686	10	101005147	T	G	0.0429166	0.164806	0.0355849	3.63e-06	8233	textfile	0.00259852	21.4442
GCST90199650	Indolelactate levels	rs11598287	10	132100905	A	G	0.30454	0.0749453	0.0160157	2.88e-06	8233	textfile	0.00265268	21.8923
GCST90199650	Indolelactate levels	rs75333405	12	89836373	C	T	0.0356968	-0.170317	0.0384177	9.28e-06	8233	textfile	0.00238155	19.6493
GCST90199650	Indolelactate levels	rs2794660	13	46749020	T	C	0.140026	0.0949183	0.0213333	8.61e-06	8233	textfile	0.00239874	19.7915
GCST90199650	Indolelactate levels	rs61674325	14	43587540	T	C	0.329491	-0.0679091	0.0151389	7.27e-06	8233	textfile	0.00243809	20.1169
GCST90199650	Indolelactate levels	rs1255731	14	63549593	C	T	0.236978	-0.0753124	0.0168771	8.1e-06	8233	textfile	0.00241285	19.9082
GCST90199650	Indolelactate levels	rs148403098	14	102351945	T	C	0.0411829	0.167538	0.0359224	3.1e-06	8233	textfile	0.00263507	21.7466
GCST90199650	Indolelactate levels	rs139117506	15	83308234	C	A	0.0370029	-0.175748	0.0379139	3.56e-06	8233	textfile	0.00260312	21.4822
GCST90199650	Indolelactate levels	rs11647808	16	58736977	A	C	0.0790114	0.212473	0.0262875	6.34e-16	8233	textfile	0.0078726	65.3136
GCST90199650	Indolelactate levels	rs35021400	16	87013026	A	C	0.214409	-0.0820587	0.0174559	2.59e-06	8233	textfile	0.00267696	22.0932
GCST90199650	Indolelactate levels	rs142009207	17	42394393	C	G	0.0765238	-0.118055	0.0266692	9.57e-06	8233	textfile	0.00237442	19.5904
GCST90199650	Indolelactate levels	rs150393758	17	69863978	T	C	0.0355126	0.172921	0.0390292	9.4e-06	8233	textfile	0.00237861	19.625
GCST90199650	Indolelactate levels	rs19009	20	6755951	C	T	0.428307	-0.0637423	0.0143515	8.93e-06	8233	textfile	0.00239036	19.7222
GCST90199651	Docosahexaenoate DHA; 22:6n3 levels	rs12129379	1	159995471	T	G	0.17895	0.0929219	0.0196733	2.32e-06	8279	textfile	0.00268742	22.3037
GCST90199651	Docosahexaenoate DHA; 22:6n3 levels	rs181031465	2	164800745	T	C	0.0138364	0.282577	0.0630184	7.32e-06	8279	textfile	0.00242274	20.1018
GCST90199651	Docosahexaenoate DHA; 22:6n3 levels	rs3731644	2	235041233	C	T	0.100677	0.110271	0.0242799	5.58e-06	8279	textfile	0.00248525	20.6217
GCST90199651	Docosahexaenoate DHA; 22:6n3 levels	rs11715464	3	42868195	G	A	0.380725	-0.068416	0.0152901	7.66e-06	8279	textfile	0.0024125	20.0166
GCST90199651	Docosahexaenoate DHA; 22:6n3 levels	rs11709701	3	197411278	T	C	0.315498	0.0724482	0.0158802	5.06e-06	8279	textfile	0.0025077	20.8084
GCST90199651	Docosahexaenoate DHA; 22:6n3 levels	rs11930628	4	59788149	G	A	0.0880354	0.123625	0.0261218	2.22e-06	8279	textfile	0.00269808	22.3924
GCST90199651	Docosahexaenoate DHA; 22:6n3 levels	rs1018091	4	143618621	C	T	0.457063	0.0675472	0.0146699	4.14e-06	8279	textfile	0.0025543	21.1961
GCST90199651	Docosahexaenoate DHA; 22:6n3 levels	rs77207094	5	11520799	C	T	0.0186215	-0.248645	0.0546737	5.42e-06	8279	textfile	0.00249196	20.6775
GCST90199651	Docosahexaenoate DHA; 22:6n3 levels	rs8523	6	10980820	A	G	0.429891	-0.0784228	0.0147676	1.09e-07	8279	textfile	0.00339477	28.1942
GCST90199651	Docosahexaenoate DHA; 22:6n3 levels	rs187828726	6	158506347	G	T	0.023446	-0.221919	0.0487912	5.41e-06	8279	textfile	0.00249255	20.6824
GCST90199651	Docosahexaenoate DHA; 22:6n3 levels	rs73045049	7	2658714	A	G	0.0352002	-0.182777	0.040097	5.16e-06	8279	textfile	0.00250353	20.7737
GCST90199651	Docosahexaenoate DHA; 22:6n3 levels	rs34736275	7	80571027	A	G	0.327588	0.0734802	0.0160133	4.46e-06	8279	textfile	0.00253687	21.0511
GCST90199651	Docosahexaenoate DHA; 22:6n3 levels	rs139278946	7	96776335	A	T	0.026335	-0.209975	0.0460257	5.06e-06	8279	textfile	0.00250765	20.808
GCST90199651	Docosahexaenoate DHA; 22:6n3 levels	rs13268878	8	74456081	G	A	0.207876	-0.0830568	0.0187327	9.26e-06	8279	textfile	0.00236887	19.6537
GCST90199651	Docosahexaenoate DHA; 22:6n3 levels	rs117676889	10	3308072	C	T	0.0302902	0.194787	0.0430833	6.15e-06	8279	textfile	0.00246294	20.4361
GCST90199651	Docosahexaenoate DHA; 22:6n3 levels	rs148894582	10	58620420	G	A	0.0129169	-0.292453	0.0652677	7.44e-06	8279	textfile	0.00241928	20.0729
GCST90199651	Docosahexaenoate DHA; 22:6n3 levels	rs174603	11	61858734	A	G	0.318542	-0.0936123	0.015879	3.74e-09	8279	textfile	0.00418044	34.7468
GCST90199651	Docosahexaenoate DHA; 22:6n3 levels	rs145325641	12	95241095	A	G	0.0247183	-0.229959	0.047234	1.12e-06	8279	textfile	0.00285477	23.6966
GCST90199651	Docosahexaenoate DHA; 22:6n3 levels	rs143268031	12	117697385	G	A	0.00507707	0.479847	0.104216	4.14e-06	8279	textfile	0.00255416	21.1949
GCST90199651	Docosahexaenoate DHA; 22:6n3 levels	rs73500833	13	26756076	T	C	0.0153501	-0.271564	0.0598372	5.67e-06	8279	textfile	0.00248168	20.5919
GCST90199651	Docosahexaenoate DHA; 22:6n3 levels	rs144230997	13	70662972	T	A	0.0116734	-0.321529	0.0691608	3.34e-06	8279	textfile	0.00260382	21.608
GCST90199651	Docosahexaenoate DHA; 22:6n3 levels	rs1934826	13	75950409	A	G	0.454628	-0.065497	0.0148097	9.75e-06	8279	textfile	0.00235694	19.5544
GCST90199651	Docosahexaenoate DHA; 22:6n3 levels	rs9545715	13	81469066	C	G	0.553703	-0.0728917	0.0151593	1.52e-06	8279	textfile	0.00278489	23.1149
GCST90199651	Docosahexaenoate DHA; 22:6n3 levels	rs6564915	16	81774628	G	T	0.856833	0.101809	0.0218657	3.22e-06	8279	textfile	0.00261175	21.6741
GCST90199652	1-stearoyl-2-oleoyl-GPS (18:0/18:1) levels	rs2055570	2	49116770	G	A	0.927349	-0.135106	0.0304665	9.23e-06	8055	textfile	0.00243545	19.6606
GCST90199652	1-stearoyl-2-oleoyl-GPS (18:0/18:1) levels	rs1354034	3	56815721	C	T	0.609726	0.138779	0.0159732	3.68e-18	8055	textfile	0.00928426	75.4668
GCST90199652	1-stearoyl-2-oleoyl-GPS (18:0/18:1) levels	rs78453362	3	78690859	A	G	0.0541305	0.154741	0.0347262	8.35e-06	8055	textfile	0.00245902	19.8513
GCST90199652	1-stearoyl-2-oleoyl-GPS (18:0/18:1) levels	rs78365257	3	116530607	C	G	0.0146308	-0.294515	0.065059	5.99e-06	8055	textfile	0.00253765	20.4877
GCST90199652	1-stearoyl-2-oleoyl-GPS (18:0/18:1) levels	rs6871550	5	399096	C	T	0.205068	0.0882151	0.0195516	6.42e-06	8055	textfile	0.00252092	20.3523
GCST90199652	1-stearoyl-2-oleoyl-GPS (18:0/18:1) levels	rs12652405	5	56959725	A	T	0.0360831	-0.185696	0.041852	9.12e-06	8055	textfile	0.00243808	19.6818
GCST90199652	1-stearoyl-2-oleoyl-GPS (18:0/18:1) levels	rs154803	5	92789493	A	T	0.975691	0.228935	0.0506099	6.08e-06	8055	textfile	0.00253388	20.4572
GCST90199652	1-stearoyl-2-oleoyl-GPS (18:0/18:1) levels	rs9277341	6	33071848	C	T	0.310012	-0.0774887	0.0166568	3.29e-06	8055	textfile	0.00267956	21.6364
GCST90199652	1-stearoyl-2-oleoyl-GPS (18:0/18:1) levels	rs55731338	6	35173215	A	G	0.0289729	-0.21443	0.0462655	3.57e-06	8055	textfile	0.00265971	21.4758
GCST90199652	1-stearoyl-2-oleoyl-GPS (18:0/18:1) levels	rs17831607	6	134363401	G	A	0.139338	-0.106904	0.0224635	1.95e-06	8055	textfile	0.00280381	22.6425
GCST90199652	1-stearoyl-2-oleoyl-GPS (18:0/18:1) levels	rs13234046	7	10971985	A	G	0.223223	-0.0842069	0.0189265	8.62e-06	8055	textfile	0.00245145	19.7901
GCST90199652	1-stearoyl-2-oleoyl-GPS (18:0/18:1) levels	rs138806707	8	20999141	C	T	0.0200426	-0.258703	0.0555882	3.26e-06	8055	textfile	0.00268167	21.6536
GCST90199652	1-stearoyl-2-oleoyl-GPS (18:0/18:1) levels	rs118096873	8	48726583	A	G	0.0110821	-0.330974	0.0743846	8.61e-06	8055	textfile	0.00245183	19.7931
GCST90199652	1-stearoyl-2-oleoyl-GPS (18:0/18:1) levels	rs80312835	10	110417837	G	A	0.0139821	0.296795	0.0661347	7.2e-06	8055	textfile	0.00249404	20.1348
GCST90199652	1-stearoyl-2-oleoyl-GPS (18:0/18:1) levels	rs117022836	11	37651035	T	C	0.0293313	-0.228706	0.0457893	5.89e-07	8055	textfile	0.00308758	24.9413
GCST90199652	1-stearoyl-2-oleoyl-GPS (18:0/18:1) levels	rs7161063	14	88280172	G	C	0.0367098	-0.188363	0.0410966	4.57e-06	8055	textfile	0.00260125	21.0025
GCST90199652	1-stearoyl-2-oleoyl-GPS (18:0/18:1) levels	rs72761668	15	101725739	G	A	0.0422211	-0.173508	0.0382524	5.74e-06	8055	textfile	0.0025477	20.569
GCST90199652	1-stearoyl-2-oleoyl-GPS (18:0/18:1) levels	rs55823223	17	75894282	A	G	0.150056	-0.10594	0.0217392	1.1e-06	8055	textfile	0.0029396	23.7424
GCST90199652	1-stearoyl-2-oleoyl-GPS (18:0/18:1) levels	rs12965592	18	100297	C	G	0.113639	-0.109671	0.0247405	9.3e-06	8055	textfile	0.00243356	19.6453
GCST90199652	1-stearoyl-2-oleoyl-GPS (18:0/18:1) levels	rs75129304	19	54070271	G	T	0.223247	-0.0846584	0.0188206	6.85e-06	8055	textfile	0.00250564	20.2286
GCST90199652	1-stearoyl-2-oleoyl-GPS (18:0/18:1) levels	rs56058673	22	36081699	T	C	0.0591344	-0.155282	0.0336363	3.9e-06	8055	textfile	0.00263884	21.3068
GCST90199653	1-myristoyl-2-palmitoyl-gpc (14:0/16:0) levels	rs148311684	1	4888680	A	G	0.0126404	-0.303145	0.0683667	9.25e-06	8271	textfile	0.0023715	19.6565
GCST90199653	1-myristoyl-2-palmitoyl-gpc (14:0/16:0) levels	rs2996477	1	91920677	C	T	0.924975	0.131699	0.0294263	7.62e-06	8271	textfile	0.00241593	20.0257
GCST90199653	1-myristoyl-2-palmitoyl-gpc (14:0/16:0) levels	rs114128846	2	118280459	A	G	0.064399	0.147692	0.031243	2.28e-06	8271	textfile	0.0026945	22.341
GCST90199653	1-myristoyl-2-palmitoyl-gpc (14:0/16:0) levels	rs79682447	4	2260377	A	G	0.0406628	-0.189114	0.0384282	8.6e-07	8271	textfile	0.00291957	24.2126
GCST90199653	1-myristoyl-2-palmitoyl-gpc (14:0/16:0) levels	rs28867983	4	21108584	G	A	0.201939	0.0850279	0.019173	9.22e-06	8271	textfile	0.00237221	19.6625
GCST90199653	1-myristoyl-2-palmitoyl-gpc (14:0/16:0) levels	rs4698782	4	109734125	C	T	0.439682	-0.0728829	0.0154847	2.52e-06	8271	textfile	0.00267132	22.1483
GCST90199653	1-myristoyl-2-palmitoyl-gpc (14:0/16:0) levels	rs12331085	4	171881699	A	G	0.264501	-0.0932487	0.0176113	1.19e-07	8271	textfile	0.00337812	28.0284
GCST90199653	1-myristoyl-2-palmitoyl-gpc (14:0/16:0) levels	rs4975528	5	1017800	A	G	0.27399	0.0782659	0.0173632	6.56e-06	8271	textfile	0.00245054	20.3133
GCST90199653	1-myristoyl-2-palmitoyl-gpc (14:0/16:0) levels	rs147325198	5	9684711	A	G	0.014061	0.312097	0.065423	1.84e-06	8271	textfile	0.00274389	22.7517
GCST90199653	1-myristoyl-2-palmitoyl-gpc (14:0/16:0) levels	rs9349828	6	56559434	C	T	0.312933	0.073257	0.0164631	8.6e-06	8271	textfile	0.00238824	19.7957
GCST90199653	1-myristoyl-2-palmitoyl-gpc (14:0/16:0) levels	rs116926922	6	159958678	T	G	0.0329258	0.200887	0.0425847	2.39e-06	8271	textfile	0.00268331	22.248
GCST90199653	1-myristoyl-2-palmitoyl-gpc (14:0/16:0) levels	rs10868484	9	86776740	C	T	0.160135	0.0967565	0.0211482	4.76e-06	8271	textfile	0.0025244	20.9271
GCST90199653	1-myristoyl-2-palmitoyl-gpc (14:0/16:0) levels	rs4485089	11	12409814	G	A	0.243905	-0.080974	0.0179663	6.58e-06	8271	textfile	0.00244991	20.3081
GCST90199653	1-myristoyl-2-palmitoyl-gpc (14:0/16:0) levels	rs79292294	11	38215972	G	T	0.0254391	0.217589	0.0488736	8.5e-06	8271	textfile	0.00239071	19.8162
GCST90199653	1-myristoyl-2-palmitoyl-gpc (14:0/16:0) levels	rs17583806	13	104779166	A	G	0.0741304	0.13245	0.0289892	4.9e-06	8271	textfile	0.00251755	20.8702
GCST90199653	1-myristoyl-2-palmitoyl-gpc (14:0/16:0) levels	rs2676379	15	46615379	G	C	0.534699	0.0709062	0.0153401	3.8e-06	8271	textfile	0.00257652	21.3603
GCST90199653	1-myristoyl-2-palmitoyl-gpc (14:0/16:0) levels	rs28704912	18	7928036	A	C	0.0874939	0.130285	0.0272362	1.72e-06	8271	textfile	0.00275891	22.8766
GCST90199653	1-myristoyl-2-palmitoyl-gpc (14:0/16:0) levels	rs142273297	20	3610520	A	G	0.0154583	0.275401	0.0618858	8.58e-06	8271	textfile	0.00238865	19.799
GCST90199654	Paraxanthine levels in elite athletes	rs114830966	1	74384420	A	G	0.0106575	-0.351981	0.0784625	7.26e-06	7840	textfile	0.00256026	20.1189
GCST90199654	Paraxanthine levels in elite athletes	rs72799346	2	22414570	T	G	0.0217669	-0.243234	0.0539023	6.41e-06	7840	textfile	0.00259055	20.3574
GCST90199654	Paraxanthine levels in elite athletes	rs10194878	2	138639888	C	T	0.283725	0.0812524	0.0177378	4.63e-06	7840	textfile	0.00266929	20.9779
GCST90199654	Paraxanthine levels in elite athletes	rs1503609	4	126847694	A	G	0.352215	0.073513	0.0166079	9.58e-06	7840	textfile	0.00249286	19.5879
GCST90199654	Paraxanthine levels in elite athletes	rs115087674	4	155770669	T	A	0.0133803	-0.308828	0.0689018	7.39e-06	7840	textfile	0.0025559	20.0845
GCST90199654	Paraxanthine levels in elite athletes	rs9370260	6	54056876	C	T	0.682724	0.0811845	0.01711	2.09e-06	7840	textfile	0.00286342	22.5079
GCST90199654	Paraxanthine levels in elite athletes	rs150604675	6	107115055	T	C	0.0306812	-0.211642	0.0468436	6.24e-06	7840	textfile	0.00259692	20.4076
GCST90199654	Paraxanthine levels in elite athletes	rs78574673	6	152626771	G	T	0.0254724	0.228458	0.0504438	5.93e-06	7840	textfile	0.00260943	20.5063
GCST90199654	Paraxanthine levels in elite athletes	rs118105917	6	159627396	T	C	0.00843666	-0.385059	0.0868612	9.29e-06	7840	textfile	0.00250034	19.6468
GCST90199654	Paraxanthine levels in elite athletes	rs7787264	7	2667935	A	T	0.110708	-0.112899	0.0255469	9.9e-06	7840	textfile	0.00248489	19.5251
GCST90199654	Paraxanthine levels in elite athletes	rs13243315	7	25474434	C	T	0.205073	-0.0931508	0.020119	3.66e-06	7840	textfile	0.00272683	21.4314
GCST90199654	Paraxanthine levels in elite athletes	rs150047778	7	116118257	C	T	0.0108029	-0.357145	0.0775345	4.1e-06	7840	textfile	0.00269904	21.2123
GCST90199654	Paraxanthine levels in elite athletes	rs79361921	8	58022004	A	G	0.029188	-0.22819	0.0472548	1.37e-06	7840	textfile	0.00296548	23.3126
GCST90199654	Paraxanthine levels in elite athletes	rs78607630	9	107914662	G	A	0.0241997	-0.253719	0.0518432	9.88e-07	7840	textfile	0.00304566	23.9448
GCST90199654	Paraxanthine levels in elite athletes	rs11599254	10	28929032	T	C	0.0840498	0.137987	0.0286132	1.42e-06	7840	textfile	0.00295761	23.2505
GCST90199654	Paraxanthine levels in elite athletes	rs10509810	10	106005598	G	A	0.408098	-0.0767333	0.0163837	2.82e-06	7840	textfile	0.00279006	21.9297
GCST90199654	Paraxanthine levels in elite athletes	rs143167061	11	13186904	T	C	0.0194548	-0.255726	0.057744	9.48e-06	7840	textfile	0.00249537	19.6076
GCST90199654	Paraxanthine levels in elite athletes	rs11032948	11	34951350	T	C	0.245032	0.0933967	0.0187015	5.91e-07	7840	textfile	0.00317113	24.9344
GCST90199654	Paraxanthine levels in elite athletes	rs643104	11	118696416	C	T	0.336248	-0.081713	0.0174577	2.86e-06	7840	textfile	0.00278664	21.9027
GCST90199654	Paraxanthine levels in elite athletes	rs17653722	12	52193734	T	G	0.170187	-0.0950999	0.0212194	7.4e-06	7840	textfile	0.00255544	20.0809
GCST90199654	Paraxanthine levels in elite athletes	rs75467050	12	97703428	T	C	0.0391705	-0.181124	0.0407723	8.9e-06	7840	textfile	0.00251081	19.7293
GCST90199654	Paraxanthine levels in elite athletes	rs34563893	12	98038615	C	T	0.012781	-0.343882	0.0708587	1.22e-06	7840	textfile	0.00299512	23.5462
GCST90199654	Paraxanthine levels in elite athletes	rs2274148	13	49278988	T	C	0.0333248	0.199304	0.0441846	6.46e-06	7840	textfile	0.0025885	20.3413
GCST90199654	Paraxanthine levels in elite athletes	rs7326993	13	92197195	G	A	0.532382	-0.0721645	0.0163342	9.96e-06	7840	textfile	0.00248345	19.5137
GCST90199654	Paraxanthine levels in elite athletes	rs115520044	14	49488289	A	G	0.0170535	0.30686	0.0617075	6.6e-07	7840	textfile	0.00314428	24.7226
GCST90199654	Paraxanthine levels in elite athletes	rs28491088	15	24911167	C	A	0.15482	0.0994323	0.0223294	8.47e-06	7840	textfile	0.00252283	19.8239
GCST90199654	Paraxanthine levels in elite athletes	rs112492033	15	80442893	A	G	0.0190433	-0.270033	0.0581759	3.46e-06	7840	textfile	0.00274056	21.5396
GCST90199654	Paraxanthine levels in elite athletes	rs62017761	16	6502503	G	T	0.4716	-0.0738812	0.0158913	3.33e-06	7840	textfile	0.0027494	21.6092
GCST90199654	Paraxanthine levels in elite athletes	rs10459799	16	59963158	G	C	0.147324	-0.103929	0.0224526	3.68e-06	7840	textfile	0.00272545	21.4205
GCST90199654	Paraxanthine levels in elite athletes	rs57526497	17	79549816	C	A	0.940958	-0.154204	0.0338631	5.27e-06	7840	textfile	0.002638	20.7313
GCST90199654	Paraxanthine levels in elite athletes	rs77866717	18	43307829	C	T	0.0564862	-0.153486	0.0346997	9.72e-06	7840	textfile	0.00248936	19.5603
GCST90199654	Paraxanthine levels in elite athletes	rs56113850	19	40847202	C	T	0.573947	-0.111197	0.0159364	3e-12	7840	textfile	0.00617165	48.6738
GCST90199654	Paraxanthine levels in elite athletes	rs2245730	21	42705218	C	A	0.434712	-0.0769941	0.0162704	2.22e-06	7840	textfile	0.00284815	22.3876
GCST90199655	4-methyl-2-oxopentanoate levels	rs2291115	1	83555746	T	C	0.188329	-0.0877537	0.0192477	5.14e-06	8255	textfile	0.00251168	20.7811
GCST90199655	4-methyl-2-oxopentanoate levels	rs6754181	2	29743514	C	T	0.840504	0.0935486	0.0202835	3.99e-06	8255	textfile	0.00257012	21.2659
GCST90199655	4-methyl-2-oxopentanoate levels	rs893971	4	88282518	G	A	0.399187	0.0924746	0.0150638	8.31e-10	8255	textfile	0.00454444	37.6765
GCST90199655	4-methyl-2-oxopentanoate levels	rs56107485	6	156517427	C	A	0.0606982	-0.152913	0.0307105	6.39e-07	8255	textfile	0.0029943	24.7862
GCST90199655	4-methyl-2-oxopentanoate levels	rs7012455	8	51775791	T	C	0.72081	0.0767546	0.0165318	3.44e-06	8255	textfile	0.00260447	21.5508
GCST90199655	4-methyl-2-oxopentanoate levels	rs112482875	11	20468924	C	G	0.0370528	0.183548	0.0390382	2.58e-06	8255	textfile	0.0026708	22.1011
GCST90199655	4-methyl-2-oxopentanoate levels	rs58729469	11	36050283	T	C	0.159237	0.0976357	0.0200177	1.07e-06	8255	textfile	0.00287357	23.7839
GCST90199655	4-methyl-2-oxopentanoate levels	rs73597221	11	132238300	A	G	0.0466309	-0.17389	0.0348777	6.17e-07	8255	textfile	0.00300214	24.8513
GCST90199655	4-methyl-2-oxopentanoate levels	rs75090459	13	22127850	A	G	0.017058	0.26568	0.0567147	2.81e-06	8255	textfile	0.00265129	21.9392
GCST90199655	4-methyl-2-oxopentanoate levels	rs12894999	14	102071272	A	G	0.813639	-0.0850341	0.019043	7.99e-06	8255	textfile	0.00240963	19.9347
GCST90199655	4-methyl-2-oxopentanoate levels	rs77753167	18	10814502	T	C	0.0607551	-0.147065	0.0310573	2.19e-06	8255	textfile	0.00270892	22.4174
GCST90199655	4-methyl-2-oxopentanoate levels	rs6055350	20	858872	C	G	0.96283	-0.186005	0.0393211	2.24e-06	8255	textfile	0.00270337	22.3714
GCST90199656	3-indoxyl sulfate levels	rs140560919	1	147564521	C	T	0.0138957	0.292597	0.0654917	7.91e-06	8242	textfile	0.00241593	19.9555
GCST90199656	3-indoxyl sulfate levels	rs492467	1	165912242	G	A	0.400124	-0.0701385	0.0156135	7.05e-06	8242	textfile	0.00244241	20.1747
GCST90199656	3-indoxyl sulfate levels	rs55839541	1	213870367	A	G	0.139213	0.101358	0.0221088	4.55e-06	8242	textfile	0.00254359	21.0126
GCST90199656	3-indoxyl sulfate levels	rs4649261	1	233808502	G	A	0.388522	0.0737226	0.0158935	3.51e-06	8242	textfile	0.00260374	21.5108
GCST90199656	3-indoxyl sulfate levels	rs146369127	3	22383982	A	G	0.0185524	0.269587	0.0567278	2.01e-06	8242	textfile	0.00273266	22.5788
GCST90199656	3-indoxyl sulfate levels	rs7651697	3	72185534	C	T	0.496355	0.0706641	0.0155505	5.52e-06	8242	textfile	0.00249913	20.6445
GCST90199656	3-indoxyl sulfate levels	rs4692540	4	26529176	T	G	0.837001	-0.0952962	0.0204074	3.02e-06	8242	textfile	0.00263874	21.8007
GCST90199656	3-indoxyl sulfate levels	rs191105317	4	128815359	G	C	0.0117339	-0.362577	0.0700538	2.27e-07	8242	textfile	0.00323963	26.7813
GCST90199656	3-indoxyl sulfate levels	rs13176353	5	1801312	C	G	0.891315	-0.114955	0.0245476	2.83e-06	8242	textfile	0.0026537	21.9246
GCST90199656	3-indoxyl sulfate levels	rs114842896	5	99893693	A	G	0.013081	0.30447	0.0669031	5.34e-06	8242	textfile	0.00250654	20.7058
GCST90199656	3-indoxyl sulfate levels	rs651578	6	25873655	C	T	0.240034	0.0800674	0.01791	7.8e-06	8242	textfile	0.002419	19.9809
GCST90199656	3-indoxyl sulfate levels	rs6904845	6	31256646	C	T	0.743482	0.0774978	0.0174619	9.08e-06	8242	textfile	0.00238411	19.692
GCST90199656	3-indoxyl sulfate levels	rs2496679	6	80609375	C	T	0.974437	0.213632	0.0481132	8.99e-06	8242	textfile	0.00238635	19.7105
GCST90199656	3-indoxyl sulfate levels	rs9479849	6	154431131	A	G	0.00753433	-0.39936	0.0884327	6.3e-06	8242	textfile	0.0024683	20.3891
GCST90199656	3-indoxyl sulfate levels	rs139986278	7	79049588	C	T	0.0116698	-0.315708	0.0706034	7.77e-06	8242	textfile	0.00242011	19.9901
GCST90199656	3-indoxyl sulfate levels	rs2016346	8	135425732	C	T	0.307059	-0.0742048	0.01661	7.91e-06	8242	textfile	0.00241569	19.9535
GCST90199656	3-indoxyl sulfate levels	rs74334677	10	59568572	A	G	0.0306073	-0.217425	0.0447759	1.2e-06	8242	textfile	0.00285271	23.5735
GCST90199656	3-indoxyl sulfate levels	rs117023050	12	132005752	C	T	0.0449466	0.16474	0.0370405	8.68e-06	8242	textfile	0.00239426	19.776
GCST90199656	3-indoxyl sulfate levels	rs11078452	17	3503447	C	A	0.980903	-0.266191	0.0555632	1.66e-06	8242	textfile	0.00277698	22.946
GCST90199656	3-indoxyl sulfate levels	rs1971157	17	29598325	C	G	0.381295	0.0712004	0.0160318	8.95e-06	8242	textfile	0.00238742	19.7195
GCST90199656	3-indoxyl sulfate levels	rs198542	17	50567176	A	G	0.454857	0.0702721	0.0153512	4.7e-06	8242	textfile	0.00253598	20.9496
GCST90199656	3-indoxyl sulfate levels	rs72987107	19	5335243	T	C	0.0209548	-0.255879	0.0532644	1.56e-06	8242	textfile	0.00279221	23.0722
GCST90199656	3-indoxyl sulfate levels	rs56113850	19	40847202	C	T	0.576131	-0.076687	0.0152603	5.03e-07	8242	textfile	0.00305461	25.2471
GCST90199657	Sphingosine 1-phosphate levels	rs140079282	3	99447594	A	C	0.0184262	-0.261606	0.056463	3.6e-06	8246	textfile	0.00259654	21.4616
GCST90199657	Sphingosine 1-phosphate levels	rs1488103	3	169207806	A	G	0.393833	-0.0723142	0.015939	5.71e-06	8246	textfile	0.00249	20.5788
GCST90199657	Sphingosine 1-phosphate levels	rs1456759	4	31547799	T	C	0.737365	-0.0816351	0.0173502	2.54e-06	8246	textfile	0.00267755	22.133
GCST90199657	Sphingosine 1-phosphate levels	rs115939317	4	113730518	T	C	0.0153631	0.27762	0.0620996	7.8e-06	8246	textfile	0.00241785	19.9811
GCST90199657	Sphingosine 1-phosphate levels	rs41397245	5	77874839	A	G	0.378124	-0.0776802	0.0161082	1.42e-06	8246	textfile	0.00281229	23.2499
GCST90199657	Sphingosine 1-phosphate levels	rs71588370	5	104821478	G	A	0.0394801	0.184415	0.0392364	2.6e-06	8246	textfile	0.00267183	22.0856
GCST90199657	Sphingosine 1-phosphate levels	rs138132596	5	130309113	G	A	0.00497814	0.513535	0.109227	2.58e-06	8246	textfile	0.00267346	22.0991
GCST90199657	Sphingosine 1-phosphate levels	rs141116536	6	1332934	C	T	0.0266543	0.229382	0.0484838	2.23e-06	8246	textfile	0.0027071	22.3779
GCST90199657	Sphingosine 1-phosphate levels	rs9461721	6	31770631	G	A	0.0262263	-0.256109	0.0478132	8.49e-08	8246	textfile	0.00346739	28.6846
GCST90199657	Sphingosine 1-phosphate levels	rs9360664	6	73331701	A	G	0.1805	-0.0936889	0.0200697	3.04e-06	8246	textfile	0.00263576	21.7866
GCST90199657	Sphingosine 1-phosphate levels	rs11986857	8	21182547	G	C	0.0606116	0.147791	0.0320867	4.1e-06	8246	textfile	0.00256618	21.21
GCST90199657	Sphingosine 1-phosphate levels	rs10960927	9	13072342	C	T	0.0494112	0.157515	0.0353441	8.33e-06	8246	textfile	0.00240282	19.8566
GCST90199657	Sphingosine 1-phosphate levels	rs10744901	12	117707878	C	T	0.317054	-0.0733906	0.0164198	7.84e-06	8246	textfile	0.00241686	19.9728
GCST90199657	Sphingosine 1-phosphate levels	rs6493965	15	57893963	G	A	0.644609	-0.0718094	0.0160027	7.21e-06	8246	textfile	0.00243598	20.1312
GCST90199657	Sphingosine 1-phosphate levels	rs7200047	16	83117864	A	G	0.49245	0.0725737	0.0157374	4e-06	8246	textfile	0.00257235	21.2612
GCST90199657	Sphingosine 1-phosphate levels	rs1000821	17	76437921	T	C	0.460226	0.0955501	0.0152708	3.92e-10	8246	textfile	0.0047254	39.1411
GCST90199657	Sphingosine 1-phosphate levels	rs10502344	18	6107710	G	A	0.0362631	0.190151	0.0413987	4.37e-06	8246	textfile	0.00255194	21.092
GCST90199658	Alpha-hydroxyisocaproate levels	rs72859389	1	8192624	C	A	0.0611044	0.132036	0.029663	8.54e-06	8250	textfile	0.00239585	19.8084
GCST90199658	Alpha-hydroxyisocaproate levels	rs142728688	1	154655583	A	G	0.0227938	-0.23423	0.0483974	1.3e-06	8250	textfile	0.0028311	23.4172
GCST90199658	Alpha-hydroxyisocaproate levels	rs142808012	1	240205226	T	A	0.0149562	0.267776	0.059366	6.46e-06	8250	textfile	0.00246005	20.3405
GCST90199658	Alpha-hydroxyisocaproate levels	rs1955284	2	8556927	T	C	0.807407	0.0830487	0.0184612	6.84e-06	8250	textfile	0.00244697	20.2321
GCST90199658	Alpha-hydroxyisocaproate levels	rs4852728	2	70902908	A	C	0.178937	-0.0864222	0.0188155	4.37e-06	8250	textfile	0.00255068	21.0918
GCST90199658	Alpha-hydroxyisocaproate levels	rs11715398	3	194116327	T	C	0.105338	0.116068	0.0236777	9.49e-07	8250	textfile	0.00290422	24.0237
GCST90199658	Alpha-hydroxyisocaproate levels	rs1808859	4	88313660	C	T	0.44434	0.0726542	0.0146613	7.21e-07	8250	textfile	0.00296778	24.5511
GCST90199658	Alpha-hydroxyisocaproate levels	rs35783478	4	108308227	A	G	0.231208	0.0830143	0.0171179	1.24e-06	8250	textfile	0.00284259	23.5125
GCST90199658	Alpha-hydroxyisocaproate levels	rs620617	5	19446738	T	C	0.599716	-0.070098	0.0147602	2.04e-06	8250	textfile	0.00272639	22.5487
GCST90199658	Alpha-hydroxyisocaproate levels	rs1975533	5	59406582	G	A	0.116319	-0.119704	0.0225894	1.16e-07	8250	textfile	0.00339217	28.0739
GCST90199658	Alpha-hydroxyisocaproate levels	rs34973031	5	73870529	C	A	0.0853852	-0.123459	0.0259273	1.92e-06	8250	textfile	0.00274085	22.6686
GCST90199658	Alpha-hydroxyisocaproate levels	rs7737487	5	165055996	A	G	0.595653	0.0727989	0.0146176	6.35e-07	8250	textfile	0.00299737	24.7966
GCST90199658	Alpha-hydroxyisocaproate levels	rs734860	5	173972838	C	T	0.602667	0.0779035	0.0152545	3.27e-07	8250	textfile	0.00315133	26.0743
GCST90199658	Alpha-hydroxyisocaproate levels	rs62485457	7	104917075	C	T	0.0221196	0.228417	0.0492927	3.59e-06	8250	textfile	0.00259602	21.4677
GCST90199658	Alpha-hydroxyisocaproate levels	rs76445723	8	19096342	T	G	0.0211627	-0.227203	0.0503536	6.42e-06	8250	textfile	0.00246174	20.3546
GCST90199658	Alpha-hydroxyisocaproate levels	rs4934976	10	33502194	A	G	0.657788	-0.0731137	0.0155296	2.5e-06	8250	textfile	0.00267952	22.1601
GCST90199658	Alpha-hydroxyisocaproate levels	rs10832920	11	18320322	G	A	0.539011	-0.0659084	0.0142595	3.8e-06	8250	textfile	0.00258283	21.3583
GCST90199658	Alpha-hydroxyisocaproate levels	rs113914810	12	72255376	T	C	0.0292252	0.195815	0.0434709	6.65e-06	8250	textfile	0.00245343	20.2857
GCST90199658	Alpha-hydroxyisocaproate levels	rs78820411	15	26233756	G	A	0.0386388	0.170371	0.0373253	5.01e-06	8250	textfile	0.00251904	20.8295
GCST90199658	Alpha-hydroxyisocaproate levels	rs10414919	19	19944477	A	G	0.280961	-0.0797399	0.0161833	8.34e-07	8250	textfile	0.00293418	24.2724
GCST90199658	Alpha-hydroxyisocaproate levels	rs151029917	20	717462	T	G	0.0064524	0.405287	0.0904053	7.36e-06	8250	textfile	0.00243012	20.0924
GCST90199658	Alpha-hydroxyisocaproate levels	rs79376596	20	2418904	G	A	0.0291836	0.195553	0.0432889	6.26e-06	8250	textfile	0.00246745	20.4019
GCST90199659	1-stearoyl-GPI (18:0) levels	rs10789117	1	62606594	C	A	0.341811	-0.0805466	0.0157387	3.09e-07	8260	textfile	0.00316083	26.1849
GCST90199659	1-stearoyl-GPI (18:0) levels	rs9436300	1	65429581	G	A	0.68347	0.0754039	0.0169789	8.95e-06	8260	textfile	0.00238206	19.718
GCST90199659	1-stearoyl-GPI (18:0) levels	rs151115380	1	164755085	T	C	0.0130281	0.310888	0.0661973	2.65e-06	8260	textfile	0.00266311	22.0507
GCST90199659	1-stearoyl-GPI (18:0) levels	rs13035306	2	123961851	T	C	0.05619	-0.156036	0.0325815	1.68e-06	8260	textfile	0.002769	22.9299
GCST90199659	1-stearoyl-GPI (18:0) levels	rs35311550	3	542329	C	T	0.0141818	-0.322065	0.0642743	5.42e-07	8260	textfile	0.0030305	25.1019
GCST90199659	1-stearoyl-GPI (18:0) levels	rs7610125	3	152913328	T	C	0.436891	-0.0758416	0.0155174	1.02e-06	8260	textfile	0.00288365	23.8821
GCST90199659	1-stearoyl-GPI (18:0) levels	rs139782415	4	10514994	T	C	0.0899487	0.126378	0.0264791	1.82e-06	8260	textfile	0.00275018	22.7736
GCST90199659	1-stearoyl-GPI (18:0) levels	rs6849130	4	164626088	C	T	0.118281	-0.108294	0.0237693	5.21e-06	8260	textfile	0.00250672	20.7525
GCST90199659	1-stearoyl-GPI (18:0) levels	rs4266604	7	52911031	C	T	0.294749	0.0745017	0.0166127	7.3e-06	8260	textfile	0.00242893	20.107
GCST90199659	1-stearoyl-GPI (18:0) levels	rs117400415	7	90119386	G	C	0.186215	0.0888842	0.0195487	5.45e-06	8260	textfile	0.00249659	20.6685
GCST90199659	1-stearoyl-GPI (18:0) levels	rs13265847	8	29804288	G	A	0.942421	-0.156331	0.0336519	3.39e-06	8260	textfile	0.0026059	21.5757
GCST90199659	1-stearoyl-GPI (18:0) levels	rs78765237	9	8396478	A	G	0.0204739	0.24977	0.053264	2.74e-06	8260	textfile	0.00265508	21.9841
GCST90199659	1-stearoyl-GPI (18:0) levels	rs1836921	9	104991756	A	G	0.276299	-0.0775788	0.0170992	5.71e-06	8260	textfile	0.00248584	20.5792
GCST90199659	1-stearoyl-GPI (18:0) levels	rs2435583	11	98703115	G	A	0.164587	-0.0990229	0.0204562	1.29e-06	8260	textfile	0.00282886	23.427
GCST90199659	1-stearoyl-GPI (18:0) levels	rs7302336	12	130523620	A	G	0.112836	0.113218	0.0239989	2.39e-06	8260	textfile	0.0026872	22.2507
GCST90199659	1-stearoyl-GPI (18:0) levels	rs1555942	14	68172250	A	T	0.965825	0.188681	0.0418631	6.57e-06	8260	textfile	0.00245328	20.309
GCST90199659	1-stearoyl-GPI (18:0) levels	rs113735393	16	81524461	A	G	0.0352927	-0.207519	0.0411356	4.54e-07	8260	textfile	0.00307159	25.4434
GCST90199659	1-stearoyl-GPI (18:0) levels	rs141437456	17	78927185	T	C	0.00988166	-0.347399	0.0764493	5.51e-06	8260	textfile	0.00249371	20.6445
GCST90199660	1,2-dipalmitoyl-gpc (16:0/16:0) levels	rs2745311	1	18577539	A	C	0.535022	0.0702244	0.0154888	5.79e-06	8264	textfile	0.00248125	20.5511
GCST90199660	1,2-dipalmitoyl-gpc (16:0/16:0) levels	rs2032969	1	74709980	A	G	0.106101	-0.111093	0.0248798	8e-06	8264	textfile	0.00240682	19.9331
GCST90199660	1,2-dipalmitoyl-gpc (16:0/16:0) levels	rs6753019	2	113190582	A	G	0.837465	-0.0961117	0.0210504	4.98e-06	8264	textfile	0.00251621	20.8414
GCST90199660	1,2-dipalmitoyl-gpc (16:0/16:0) levels	rs145128297	5	25233533	A	G	0.014713	-0.298888	0.0637577	2.76e-06	8264	textfile	0.00265221	21.9708
GCST90199660	1,2-dipalmitoyl-gpc (16:0/16:0) levels	rs4920834	5	85752257	A	G	0.764055	0.0902345	0.0181074	6.25e-07	8264	textfile	0.00299599	24.8272
GCST90199660	1,2-dipalmitoyl-gpc (16:0/16:0) levels	rs1061808	6	32168770	G	T	0.631678	0.200092	0.0156583	2.16e-37	8264	textfile	0.0193768	163.254
GCST90199660	1,2-dipalmitoyl-gpc (16:0/16:0) levels	rs9374755	6	97711860	C	T	0.306209	-0.0754855	0.0167415	6.52e-06	8264	textfile	0.00245404	20.3251
GCST90199660	1,2-dipalmitoyl-gpc (16:0/16:0) levels	rs183181954	8	11351824	G	A	0.0018173	0.857517	0.179475	1.77e-06	8264	textfile	0.00275479	22.823
GCST90199660	1,2-dipalmitoyl-gpc (16:0/16:0) levels	rs12544703	8	58397865	G	A	0.182667	-0.106164	0.019997	1.1e-07	8264	textfile	0.00339904	28.1786
GCST90199660	1,2-dipalmitoyl-gpc (16:0/16:0) levels	rs72728195	8	137578752	C	T	0.307461	-0.0764083	0.0166291	4.33e-06	8264	textfile	0.00254827	21.1076
GCST90199660	1,2-dipalmitoyl-gpc (16:0/16:0) levels	rs185772485	10	4381415	G	A	0.0180312	-0.277576	0.0576862	1.5e-06	8264	textfile	0.00279392	23.1481
GCST90199660	1,2-dipalmitoyl-gpc (16:0/16:0) levels	rs7900015	10	23801354	A	G	0.0481855	0.160184	0.0357053	7.25e-06	8264	textfile	0.00242955	20.1218
GCST90199660	1,2-dipalmitoyl-gpc (16:0/16:0) levels	rs102275	11	61790331	C	T	0.34593	-0.220549	0.015913	1.11e-43	8264	textfile	0.0227162	192.044
GCST90199660	1,2-dipalmitoyl-gpc (16:0/16:0) levels	rs3019671	11	134624160	T	C	0.39617	-0.0743413	0.0156753	2.11e-06	8264	textfile	0.0027143	22.4866
GCST90199660	1,2-dipalmitoyl-gpc (16:0/16:0) levels	rs10778301	12	103893299	A	G	0.461879	-0.0693898	0.0154191	6.79e-06	8264	textfile	0.00244467	20.2473
GCST90199660	1,2-dipalmitoyl-gpc (16:0/16:0) levels	rs7320739	13	106285700	G	T	0.166891	-0.0957937	0.0206722	3.59e-06	8264	textfile	0.00259169	21.4682
GCST90199660	1,2-dipalmitoyl-gpc (16:0/16:0) levels	rs61979368	14	76348790	T	C	0.247334	0.0825341	0.0180997	5.12e-06	8264	textfile	0.00250982	20.7883
GCST90199660	1,2-dipalmitoyl-gpc (16:0/16:0) levels	rs45617141	15	43331199	G	T	0.0177024	0.264148	0.0582611	5.79e-06	8264	textfile	0.00248124	20.551
GCST90199660	1,2-dipalmitoyl-gpc (16:0/16:0) levels	rs1601935	15	58379566	T	G	0.650326	-0.0771848	0.0168088	4.39e-06	8264	textfile	0.00254503	21.0807
GCST90199660	1,2-dipalmitoyl-gpc (16:0/16:0) levels	rs12438714	15	93042745	T	G	0.0645318	-0.138473	0.0307182	6.55e-06	8264	textfile	0.00245291	20.3158
GCST90199660	1,2-dipalmitoyl-gpc (16:0/16:0) levels	rs117470433	16	4834391	T	C	0.0176685	0.26326	0.0585744	6.98e-06	8264	textfile	0.00243839	20.1952
GCST90199660	1,2-dipalmitoyl-gpc (16:0/16:0) levels	rs141357957	16	9809295	T	C	0.0127443	-0.30519	0.0679417	7.06e-06	8264	textfile	0.00243567	20.1726
GCST90199660	1,2-dipalmitoyl-gpc (16:0/16:0) levels	rs17231506	16	56960616	T	C	0.325307	0.0901668	0.0162354	2.8e-08	8264	textfile	0.00371843	30.8363
GCST90199660	1,2-dipalmitoyl-gpc (16:0/16:0) levels	rs57942043	17	73945909	C	A	0.0448804	0.167765	0.0372989	6.86e-06	8264	textfile	0.00244207	20.2258
GCST90199660	1,2-dipalmitoyl-gpc (16:0/16:0) levels	rs17248720	19	11087511	T	C	0.113267	-0.122497	0.0238862	2.92e-07	8264	textfile	0.00317239	26.2937
GCST90199660	1,2-dipalmitoyl-gpc (16:0/16:0) levels	rs117752111	20	17379677	G	A	0.0207753	0.239516	0.0538015	8.51e-06	8264	textfile	0.00239249	19.8141
GCST90199660	1,2-dipalmitoyl-gpc (16:0/16:0) levels	rs2075269	22	21001740	C	T	0.24807	-0.0815166	0.0180752	6.49e-06	8264	textfile	0.00245509	20.3339
GCST90199661	Maleate levels	rs72710584	1	171037487	G	A	0.140637	-0.105459	0.0227622	3.6e-06	8171	textfile	0.00262014	21.4601
GCST90199661	Maleate levels	rs139060216	1	242382913	C	T	0.0331348	-0.195659	0.0433217	6.29e-06	8171	textfile	0.00249018	20.3931
GCST90199661	Maleate levels	rs3856630	3	137699699	C	T	0.0194312	0.247925	0.0558662	9.09e-06	8171	textfile	0.00240448	19.6896
GCST90199661	Maleate levels	rs116633901	4	148481453	G	T	0.0244785	0.224574	0.0501538	7.54e-06	8171	textfile	0.00244778	20.0449
GCST90199661	Maleate levels	rs62337911	4	182887202	G	A	0.0398995	-0.191127	0.0392515	1.12e-06	8171	textfile	0.00289333	23.7042
GCST90199661	Maleate levels	rs6553200	4	188374075	T	C	0.273903	-0.0778103	0.017129	5.56e-06	8171	textfile	0.00251907	20.6302
GCST90199661	Maleate levels	rs150357582	5	24390851	T	G	0.00817154	-0.424684	0.0860667	8.04e-07	8171	textfile	0.00297094	24.3419
GCST90199661	Maleate levels	rs13200335	6	41723085	A	C	0.40824	-0.0760477	0.0156955	1.26e-06	8171	textfile	0.00286484	23.4701
GCST90199661	Maleate levels	rs73073176	7	17523328	T	C	0.130699	-0.120147	0.0230713	1.91e-07	8171	textfile	0.00330802	27.1129
GCST90199661	Maleate levels	rs10504250	8	58286174	G	C	0.32379	-0.0742667	0.0165607	7.31e-06	8171	textfile	0.00245521	20.1059
GCST90199661	Maleate levels	rs117247923	9	108564519	A	G	0.0161251	0.285202	0.0612361	3.2e-06	8171	textfile	0.00264767	21.6862
GCST90199661	Maleate levels	rs12376985	9	134200542	G	A	0.119885	0.1074	0.023991	7.58e-06	8171	textfile	0.00244665	20.0357
GCST90199661	Maleate levels	rs75102017	10	69166680	C	G	0.0104294	-0.344294	0.075865	5.67e-06	8171	textfile	0.00251424	20.5906
GCST90199661	Maleate levels	rs61880906	11	35453504	C	A	0.0528864	-0.160747	0.0347303	3.68e-06	8171	textfile	0.00261491	21.4172
GCST90199661	Maleate levels	rs74069834	12	21946362	G	A	0.0174547	-0.276781	0.0589389	2.65e-06	8171	textfile	0.00269168	22.0476
GCST90199661	Maleate levels	rs73396358	12	115022298	T	G	0.0625536	-0.142941	0.0315949	6.06e-06	8171	textfile	0.00249872	20.4632
GCST90199661	Maleate levels	rs115520044	14	49488289	A	G	0.0166093	0.286001	0.0604766	2.25e-06	8171	textfile	0.00272959	22.3591
GCST90199661	Maleate levels	rs2472297	15	74735539	T	C	0.250184	0.0860376	0.0177102	1.19e-06	8171	textfile	0.00288006	23.5952
GCST90199661	Maleate levels	rs76680658	16	5075878	C	G	0.0357502	-0.200611	0.0420445	1.83e-06	8171	textfile	0.00277848	22.7607
GCST90199661	Maleate levels	rs7245628	19	570206	A	G	0.684799	0.076776	0.0170744	6.91e-06	8171	textfile	0.00246838	20.2141
GCST90199661	Maleate levels	rs117261516	19	14808556	A	G	0.014088	0.350122	0.0658295	1.05e-07	8171	textfile	0.00345002	28.2808
GCST90199661	Maleate levels	rs61457016	19	40579494	G	T	0.0211932	-0.269244	0.0526641	3.18e-07	8171	textfile	0.0031886	26.131
GCST90199661	Maleate levels	rs6137886	20	23286377	G	T	0.047164	0.165992	0.0366881	6.06e-06	8171	textfile	0.00249898	20.4653
GCST90199661	Maleate levels	rs116882896	20	58754233	G	A	0.0467255	-0.166328	0.0373322	8.38e-06	8171	textfile	0.00242345	19.8453
GCST90199662	Isovalerate (i5:0) levels	rs114248797	2	31395382	G	T	0.00987764	0.36155	0.0786193	4.25e-06	7862	textfile	0.00268274	21.1431
GCST90199662	Isovalerate (i5:0) levels	rs59173308	2	185056021	A	G	0.0465636	-0.171301	0.036733	3.11e-06	7862	textfile	0.00275851	21.7419
GCST90199662	Isovalerate (i5:0) levels	rs887829	2	233759924	T	C	0.324211	0.0820467	0.0165917	7.61e-07	7862	textfile	0.00310069	24.4472
GCST90199662	Isovalerate (i5:0) levels	rs2407999	5	123961638	G	A	0.121513	0.114291	0.0243102	2.58e-06	7862	textfile	0.00280346	22.0972
GCST90199662	Isovalerate (i5:0) levels	rs9295793	6	29129992	A	C	0.155247	-0.0973961	0.0213833	5.24e-06	7862	textfile	0.00263182	20.7407
GCST90199662	Isovalerate (i5:0) levels	rs142706506	6	66591545	G	T	0.0209884	0.254733	0.0544181	2.85e-06	7862	textfile	0.00277934	21.9065
GCST90199662	Isovalerate (i5:0) levels	rs80329585	8	33912188	C	A	0.0104605	-0.348749	0.0765056	5.15e-06	7862	textfile	0.00263609	20.7744
GCST90199662	Isovalerate (i5:0) levels	rs7047835	9	36999904	C	T	0.939029	-0.147304	0.0325318	5.95e-06	7862	textfile	0.00260105	20.4976
GCST90199662	Isovalerate (i5:0) levels	rs117350340	9	70423053	C	T	0.0487695	-0.16461	0.0364871	6.44e-06	7862	textfile	0.00258213	20.3481
GCST90199662	Isovalerate (i5:0) levels	rs150981358	10	30545016	A	G	0.0266753	0.227853	0.0482807	2.37e-06	7862	textfile	0.00282489	22.2665
GCST90199662	Isovalerate (i5:0) levels	rs188242626	11	24360811	T	C	0.0252273	-0.239692	0.0496341	1.37e-06	7862	textfile	0.00295752	23.315
GCST90199662	Isovalerate (i5:0) levels	rs117742113	11	73348103	T	C	0.0245285	-0.234768	0.0504297	3.23e-06	7862	textfile	0.00274901	21.6668
GCST90199662	Isovalerate (i5:0) levels	rs8014050	14	98902364	G	A	0.411232	-0.0705248	0.0158333	8.42e-06	7862	textfile	0.00251717	19.8349
GCST90199662	Isovalerate (i5:0) levels	rs35721219	16	1452378	T	C	0.0488957	0.162517	0.0360284	6.46e-06	7862	textfile	0.00258138	20.3422
GCST90199662	Isovalerate (i5:0) levels	rs117546625	16	81252545	G	A	0.0268893	-0.236693	0.0482055	9.1e-07	7862	textfile	0.00305714	24.1028
GCST90199662	Isovalerate (i5:0) levels	rs112755187	19	16997625	T	C	0.0442732	-0.177624	0.0377539	2.54e-06	7862	textfile	0.00280754	22.1294
GCST90199662	Isovalerate (i5:0) levels	rs4815566	20	3100992	T	C	0.112645	0.111171	0.0247376	6.99e-06	7862	textfile	0.00256224	20.191
GCST90199663	4-acetylphenol sulfate levels	rs3767942	1	40825859	G	A	0.268484	0.0875381	0.018901	3.63e-06	7135	textfile	0.00299728	21.4439
GCST90199663	4-acetylphenol sulfate levels	rs114393741	2	38869235	A	G	0.0144521	0.302597	0.068433	9.79e-06	7135	textfile	0.00273285	19.5468
GCST90199663	4-acetylphenol sulfate levels	rs144625636	2	76289291	T	C	0.0136746	0.317716	0.0716714	9.3e-06	7135	textfile	0.00274662	19.6456
GCST90199663	4-acetylphenol sulfate levels	rs6756669	2	190845343	G	A	0.713592	0.0812734	0.018386	9.85e-06	7135	textfile	0.00273112	19.5344
GCST90199663	4-acetylphenol sulfate levels	rs116272095	2	205356835	C	G	0.015461	0.318113	0.0666451	1.81e-06	7135	textfile	0.00318308	22.7774
GCST90199663	4-acetylphenol sulfate levels	rs76793324	3	89262202	C	T	0.0163265	0.293567	0.0653061	6.95e-06	7135	textfile	0.00282413	20.2016
GCST90199663	4-acetylphenol sulfate levels	rs1969346	3	183586691	T	C	0.0494096	0.169438	0.0381465	8.92e-06	7135	textfile	0.00275752	19.7238
GCST90199663	4-acetylphenol sulfate levels	rs78621707	4	38278308	A	G	0.021614	0.278554	0.0565295	8.33e-07	7135	textfile	0.00339156	24.2743
GCST90199663	4-acetylphenol sulfate levels	rs13102958	4	86957477	G	A	0.417198	0.0755964	0.0167714	6.56e-06	7135	textfile	0.00283945	20.3115
GCST90199663	4-acetylphenol sulfate levels	rs4355631	6	131505809	G	A	0.491424	-0.0795996	0.017082	3.16e-06	7135	textfile	0.00303411	21.7081
GCST90199663	4-acetylphenol sulfate levels	rs10101376	8	1296114	G	A	0.388492	0.0755876	0.0168628	7.38e-06	7135	textfile	0.00280819	20.0872
GCST90199663	4-acetylphenol sulfate levels	rs1521039	8	12987641	G	A	0.890797	-0.133494	0.0265452	4.93e-07	7135	textfile	0.003532	25.2831
GCST90199663	4-acetylphenol sulfate levels	rs12354542	10	109553005	C	T	0.0506867	-0.175898	0.0373161	2.43e-06	7135	textfile	0.00310445	22.213
GCST90199663	4-acetylphenol sulfate levels	rs11040389	11	6040911	T	C	0.434185	0.0796657	0.0165432	1.47e-06	7135	textfile	0.00323967	23.1837
GCST90199663	4-acetylphenol sulfate levels	rs79284264	11	19806821	C	T	0.0256537	0.231367	0.0522866	9.64e-06	7135	textfile	0.00273677	19.5749
GCST90199663	4-acetylphenol sulfate levels	rs12319193	12	70404643	T	G	0.00835909	0.439649	0.0912265	1.44e-06	7135	textfile	0.00324463	23.2193
GCST90199663	4-acetylphenol sulfate levels	rs12878900	14	84867017	G	A	0.112711	-0.132112	0.0261536	4.39e-07	7135	textfile	0.0035635	25.5094
GCST90199663	4-acetylphenol sulfate levels	rs116938011	16	28999791	T	C	0.00979701	-0.380537	0.0845499	6.77e-06	7135	textfile	0.00283102	20.251
GCST90199663	4-acetylphenol sulfate levels	rs12444105	16	82423578	G	A	0.63628	-0.0782771	0.0172342	5.57e-06	7135	textfile	0.00288296	20.6236
GCST90199663	4-acetylphenol sulfate levels	rs739244	22	49666510	G	A	0.748831	-0.0872158	0.0188382	3.66e-06	7135	textfile	0.00299512	21.4284
GCST90199664	Phenyllactate (PLA) levels in elite athletes	rs10802092	1	119392884	T	A	0.593586	0.0695791	0.0148237	2.68e-06	8235	textfile	0.00266821	22.0262
GCST90199664	Phenyllactate (PLA) levels in elite athletes	rs13396369	2	113254175	T	C	0.187179	0.0893767	0.0186298	1.61e-06	8235	textfile	0.00278713	23.0105
GCST90199664	Phenyllactate (PLA) levels in elite athletes	rs116721959	2	136773975	T	C	0.0251855	-0.21061	0.0459716	4.62e-06	8235	textfile	0.0025422	20.9833
GCST90199664	Phenyllactate (PLA) levels in elite athletes	rs34064769	2	217776399	A	C	0.525012	0.0678602	0.0145435	3.07e-06	8235	textfile	0.00263683	21.7664
GCST90199664	Phenyllactate (PLA) levels in elite athletes	rs78199411	3	137191426	C	T	0.0356752	0.183637	0.0391572	2.74e-06	8235	textfile	0.00266364	21.9883
GCST90199664	Phenyllactate (PLA) levels in elite athletes	rs2359874	5	77382351	T	C	0.61135	0.0730231	0.0149781	1.09e-06	8235	textfile	0.00287801	23.763
GCST90199664	Phenyllactate (PLA) levels in elite athletes	rs79724540	5	180175657	T	C	0.112452	-0.117073	0.0231742	4.38e-07	8235	textfile	0.00308956	25.5152
GCST90199664	Phenyllactate (PLA) levels in elite athletes	rs4291084	6	23214941	G	A	0.724661	-0.082695	0.016704	7.4e-07	8235	textfile	0.00296731	24.5026
GCST90199664	Phenyllactate (PLA) levels in elite athletes	rs9470970	6	39126256	A	G	0.0663122	-0.145262	0.0290503	5.72e-07	8235	textfile	0.00302707	24.9975
GCST90199664	Phenyllactate (PLA) levels in elite athletes	rs9476273	6	60653341	A	T	0.168047	-0.0860871	0.0194551	9.65e-06	8235	textfile	0.002372	19.5751
GCST90199664	Phenyllactate (PLA) levels in elite athletes	rs12529420	6	169029431	A	G	0.381239	0.0674951	0.0150882	7.7e-06	8235	textfile	0.00242411	20.0062
GCST90199664	Phenyllactate (PLA) levels in elite athletes	rs17634070	8	133177859	A	T	0.0544231	0.154338	0.033383	3.78e-06	8235	textfile	0.00258884	21.3693
GCST90199664	Phenyllactate (PLA) levels in elite athletes	rs73396011	9	3779667	G	A	0.0595044	0.149295	0.0310577	1.53e-06	8235	textfile	0.00279815	23.1018
GCST90199664	Phenyllactate (PLA) levels in elite athletes	rs7867041	9	120012695	A	G	0.226371	0.0783952	0.0173588	6.3e-06	8235	textfile	0.0024706	20.3908
GCST90199664	Phenyllactate (PLA) levels in elite athletes	rs73669981	9	128861549	T	C	0.034831	-0.194512	0.039425	8.07e-07	8235	textfile	0.00294716	24.3357
GCST90199664	Phenyllactate (PLA) levels in elite athletes	rs10834052	11	1433445	C	T	0.802512	0.0807497	0.0182606	9.78e-06	8235	textfile	0.00236896	19.55
GCST90199664	Phenyllactate (PLA) levels in elite athletes	rs73351721	12	58437193	A	G	0.061443	-0.14389	0.0302864	2.02e-06	8235	textfile	0.00273347	22.5663
GCST90199664	Phenyllactate (PLA) levels in elite athletes	rs17783490	12	90256821	T	G	0.0427215	0.165104	0.035623	3.57e-06	8235	textfile	0.00260171	21.4758
GCST90199664	Phenyllactate (PLA) levels in elite athletes	rs937475	12	102854494	G	A	0.599404	-0.0703956	0.0148295	2.06e-06	8235	textfile	0.0027289	22.5285
GCST90199664	Phenyllactate (PLA) levels in elite athletes	rs35446494	12	119095413	G	A	0.0382979	0.171055	0.0375046	5.09e-06	8235	textfile	0.00251967	20.7968
GCST90199664	Phenyllactate (PLA) levels in elite athletes	rs56381820	13	62164419	C	T	0.203436	0.0842604	0.0180851	3.18e-06	8235	textfile	0.00262905	21.702
GCST90199664	Phenyllactate (PLA) levels in elite athletes	rs7141384	14	43591995	G	T	0.333722	-0.0706039	0.0152423	3.62e-06	8235	textfile	0.00259874	21.4512
GCST90199664	Phenyllactate (PLA) levels in elite athletes	rs11076256	16	58718562	T	C	0.0778439	0.447662	0.0265192	6.24e-64	8235	textfile	0.0334458	284.888
GCST90199664	Phenyllactate (PLA) levels in elite athletes	rs143277630	16	58781671	T	C	0.0478586	-0.194762	0.0339985	1.01e-08	8235	textfile	0.00396916	32.8083
GCST90199664	Phenyllactate (PLA) levels in elite athletes	rs74546847	18	34303331	T	C	0.0222438	-0.242796	0.0487618	6.38e-07	8235	textfile	0.00300161	24.7867
GCST90199664	Phenyllactate (PLA) levels in elite athletes	rs143566944	21	41623472	T	C	0.0130189	0.287805	0.0642476	7.48e-06	8235	textfile	0.00243087	20.0621
GCST90199665	N-acetylaspartate (naa) levels	rs12039358	1	159607962	G	T	0.227402	-0.0910294	0.0184878	8.49e-07	8148	textfile	0.00296655	24.2374
GCST90199665	N-acetylaspartate (naa) levels	rs35308250	1	177997870	C	A	0.292432	0.0764696	0.0169105	6.13e-06	8148	textfile	0.00250337	20.4436
GCST90199665	N-acetylaspartate (naa) levels	rs139706814	2	15960932	G	A	0.0328242	-0.196608	0.0437219	6.9e-06	8148	textfile	0.00247558	20.2161
GCST90199665	N-acetylaspartate (naa) levels	rs62127223	2	45870207	A	G	0.0820923	-0.136176	0.0283979	1.62e-06	8148	textfile	0.00281419	22.9891
GCST90199665	N-acetylaspartate (naa) levels	rs9869057	3	66407622	C	T	0.998185	-0.811824	0.183334	9.51e-06	8148	textfile	0.00240073	19.6034
GCST90199665	N-acetylaspartate (naa) levels	rs150965318	3	181780441	C	T	0.0276535	-0.209464	0.0468532	7.8e-06	8148	textfile	0.00244695	19.9818
GCST90199665	N-acetylaspartate (naa) levels	rs544693361	4	26543787	T	C	0.0104899	-0.347238	0.0754801	4.22e-06	8148	textfile	0.00259067	21.1584
GCST90199665	N-acetylaspartate (naa) levels	rs79315153	8	116831071	G	A	0.116476	-0.10644	0.0237273	7.26e-06	8148	textfile	0.00246372	20.119
GCST90199665	N-acetylaspartate (naa) levels	rs2248456	10	88032614	A	G	0.494379	0.0745846	0.0154974	1.49e-06	8148	textfile	0.00283463	23.1566
GCST90199665	N-acetylaspartate (naa) levels	rs35911794	10	119061863	C	T	0.0338346	0.192938	0.042974	7.13e-06	8148	textfile	0.00246774	20.152
GCST90199665	N-acetylaspartate (naa) levels	rs10845794	12	13509204	T	G	0.536408	-0.0705395	0.0158112	8.14e-06	8148	textfile	0.00243683	19.8989
GCST90199665	N-acetylaspartate (naa) levels	rs74895134	12	71385691	A	G	0.0166503	0.266447	0.0599771	8.89e-06	8148	textfile	0.00241629	19.7308
GCST90199665	N-acetylaspartate (naa) levels	rs117572246	12	83954847	A	G	0.0128793	-0.335037	0.0692125	1.29e-06	8148	textfile	0.0028676	23.4266
GCST90199665	N-acetylaspartate (naa) levels	rs2025408	13	30670785	A	C	0.0106869	-0.336702	0.0757383	8.76e-06	8148	textfile	0.00241968	19.7585
GCST90199665	N-acetylaspartate (naa) levels	rs150753233	15	79040461	G	A	0.00908417	0.388784	0.0814519	1.81e-06	8148	textfile	0.00278837	22.7776
GCST90199665	N-acetylaspartate (naa) levels	rs11073480	15	96379916	G	A	0.157032	0.0960883	0.021254	6.16e-06	8148	textfile	0.00250219	20.434
GCST90199665	N-acetylaspartate (naa) levels	rs113199593	16	13424059	G	A	0.0116265	-0.318765	0.0717581	8.9e-06	8148	textfile	0.00241601	19.7284
GCST90199665	N-acetylaspartate (naa) levels	rs74509445	16	80975048	T	C	0.0667167	-0.139499	0.0313242	8.45e-06	8148	textfile	0.00242815	19.8278
GCST90199665	N-acetylaspartate (naa) levels	rs11868853	17	72270399	G	A	0.260506	0.0822351	0.0175866	2.93e-06	8148	textfile	0.00267631	21.8597
GCST90199665	N-acetylaspartate (naa) levels	rs80135198	18	66572172	T	C	0.0169512	0.27184	0.0603487	6.65e-06	8148	textfile	0.00248405	20.2854
GCST90199665	N-acetylaspartate (naa) levels	rs409751	22	22924624	T	C	0.558491	0.0743278	0.0161645	4.26e-06	8148	textfile	0.00258822	21.1384
GCST90199666	Palmitoylcarnitine levels (Metabolon platform)	rs113511960	1	27520714	T	C	0.015033	-0.28963	0.0631312	4.48e-06	8256	textfile	0.00254287	21.0423
GCST90199666	Palmitoylcarnitine levels (Metabolon platform)	rs17569868	1	39827239	C	A	0.211224	0.0839015	0.0186144	6.56e-06	8256	textfile	0.00245473	20.3112
GCST90199666	Palmitoylcarnitine levels (Metabolon platform)	rs1799822	1	53213557	G	A	0.22902	0.084205	0.0181362	3.44e-06	8256	textfile	0.00260424	21.5515
GCST90199666	Palmitoylcarnitine levels (Metabolon platform)	rs10157929	1	64949885	G	C	0.139648	0.101191	0.0219394	3.98e-06	8256	textfile	0.00257008	21.2681
GCST90199666	Palmitoylcarnitine levels (Metabolon platform)	rs72696241	1	154232217	A	G	0.276009	0.0788913	0.0170751	3.83e-06	8256	textfile	0.00257894	21.3416
GCST90199666	Palmitoylcarnitine levels (Metabolon platform)	rs114684303	1	173290818	A	C	0.0122771	-0.326277	0.0685956	1.97e-06	8256	textfile	0.00273289	22.6191
GCST90199666	Palmitoylcarnitine levels (Metabolon platform)	rs13386197	2	47571449	G	C	0.0520528	0.150287	0.033948	9.56e-06	8256	textfile	0.00236818	19.5934
GCST90199666	Palmitoylcarnitine levels (Metabolon platform)	rs2167534	2	106063072	A	G	0.310582	-0.0774604	0.0172303	6.94e-06	8256	textfile	0.00244198	20.2055
GCST90199666	Palmitoylcarnitine levels (Metabolon platform)	rs72906893	2	185389163	T	C	0.176603	0.0927839	0.0204954	5.98e-06	8256	textfile	0.0024762	20.4893
GCST90199666	Palmitoylcarnitine levels (Metabolon platform)	rs62264777	3	117934668	C	G	0.138361	-0.106325	0.0219678	1.3e-06	8256	textfile	0.00282942	23.4203
GCST90199666	Palmitoylcarnitine levels (Metabolon platform)	rs79450911	3	149250498	T	C	0.0222007	-0.240404	0.0517006	3.32e-06	8256	textfile	0.00261208	21.6166
GCST90199666	Palmitoylcarnitine levels (Metabolon platform)	rs2612989	4	180741150	A	G	0.822267	0.0945784	0.0198049	1.79e-06	8256	textfile	0.00275468	22.7999
GCST90199666	Palmitoylcarnitine levels (Metabolon platform)	rs2963905	5	9860625	A	C	0.716492	-0.0810907	0.0169006	1.6e-06	8256	textfile	0.00278073	23.0161
GCST90199666	Palmitoylcarnitine levels (Metabolon platform)	rs72777087	5	92421692	G	A	0.170976	0.0928261	0.0202234	4.43e-06	8256	textfile	0.0025454	21.0633
GCST90199666	Palmitoylcarnitine levels (Metabolon platform)	rs2631367	5	132369766	G	C	0.522391	0.123473	0.0151912	4.37e-16	8256	textfile	0.00793832	66.0472
GCST90199666	Palmitoylcarnitine levels (Metabolon platform)	rs143370068	5	151384678	T	C	0.0121017	-0.313926	0.0696259	6.52e-06	8256	textfile	0.00245627	20.3239
GCST90199666	Palmitoylcarnitine levels (Metabolon platform)	rs12205483	6	21309401	T	C	0.0220643	-0.234035	0.0522496	7.49e-06	8256	textfile	0.00242422	20.0581
GCST90199666	Palmitoylcarnitine levels (Metabolon platform)	rs12210538	6	110438805	G	A	0.238471	-0.169243	0.0176414	8.51e-22	8256	textfile	0.0110248	92.0132
GCST90199666	Palmitoylcarnitine levels (Metabolon platform)	rs7069718	10	57423364	T	A	0.774869	0.0805832	0.0181037	8.54e-06	8256	textfile	0.00239411	19.8084
GCST90199666	Palmitoylcarnitine levels (Metabolon platform)	rs1171623	10	59703726	T	G	0.224491	0.105784	0.018426	9.41e-09	8256	textfile	0.00397629	32.9513
GCST90199666	Palmitoylcarnitine levels (Metabolon platform)	rs144564761	10	88265384	C	G	0.0199488	-0.256635	0.0546859	2.69e-06	8256	textfile	0.00266045	22.0179
GCST90199666	Palmitoylcarnitine levels (Metabolon platform)	rs174544	11	61800281	A	C	0.301651	-0.0864977	0.0165349	1.68e-07	8256	textfile	0.00330369	27.359
GCST90199666	Palmitoylcarnitine levels (Metabolon platform)	rs111269071	11	98016962	C	T	0.0679766	0.139429	0.0302597	4.07e-06	8256	textfile	0.00256503	21.2262
GCST90199666	Palmitoylcarnitine levels (Metabolon platform)	rs887477	12	6336816	C	A	0.515027	0.0717292	0.0155223	3.82e-06	8256	textfile	0.00257981	21.3489
GCST90199666	Palmitoylcarnitine levels (Metabolon platform)	rs7143692	14	77232936	G	A	0.207493	0.0865656	0.0187875	4.07e-06	8256	textfile	0.00256488	21.225
GCST90199666	Palmitoylcarnitine levels (Metabolon platform)	rs12907371	15	100266916	C	G	0.119042	0.107415	0.0238374	6.6e-06	8256	textfile	0.00245344	20.3005
GCST90199666	Palmitoylcarnitine levels (Metabolon platform)	rs138066517	17	36800135	T	C	0.0341557	-0.18999	0.042387	7.39e-06	8256	textfile	0.00242757	20.0859
GCST90199666	Palmitoylcarnitine levels (Metabolon platform)	rs75555206	17	68326876	A	G	0.0239287	-0.22333	0.0498164	7.36e-06	8256	textfile	0.00242842	20.093
GCST90199666	Palmitoylcarnitine levels (Metabolon platform)	rs74714644	18	40568868	A	G	0.0133511	0.302034	0.0660287	4.78e-06	8256	textfile	0.002528	20.919
GCST90199666	Palmitoylcarnitine levels (Metabolon platform)	rs78422675	18	72567505	T	C	0.00466836	0.557491	0.111628	5.91e-07	8256	textfile	0.00301196	24.9359
GCST90199666	Palmitoylcarnitine levels (Metabolon platform)	rs6029454	20	40940425	G	C	0.0473096	-0.157828	0.0354391	8.45e-06	8256	textfile	0.00239658	19.8288
GCST90199667	Erythritol levels in elite athletes	rs72692616	1	45941615	A	G	0.0535583	-0.333531	0.0319348	1.56e-25	8167	textfile	0.0131801	109.053
GCST90199667	Erythritol levels in elite athletes	rs150074699	1	64594052	A	G	0.000613196	1.31346	0.291544	6.63e-06	8167	textfile	0.00247905	20.2917
GCST90199667	Erythritol levels in elite athletes	rs376874259	1	176310423	G	T	0.0422138	-0.178181	0.0359668	7.27e-07	8167	textfile	0.00299608	24.5365
GCST90199667	Erythritol levels in elite athletes	rs75505443	2	45864492	T	A	0.00756272	0.369506	0.0830332	8.58e-06	8167	textfile	0.00241894	19.7985
GCST90199667	Erythritol levels in elite athletes	rs55769487	2	127080539	T	C	0.152674	0.0923657	0.0199838	3.8e-06	8167	textfile	0.00260896	21.3579
GCST90199667	Erythritol levels in elite athletes	rs116078994	3	41058781	A	C	0.0183301	0.252839	0.0537262	2.53e-06	8167	textfile	0.00270444	22.1416
GCST90199667	Erythritol levels in elite athletes	rs9858049	3	53243795	T	C	0.123202	-0.135463	0.0219498	6.76e-10	8167	textfile	0.00464191	38.078
GCST90199667	Erythritol levels in elite athletes	rs12633047	3	53359817	T	C	0.0692572	0.130274	0.0282786	4.09e-06	8167	textfile	0.00259185	21.2175
GCST90199667	Erythritol levels in elite athletes	rs4426692	3	84693906	G	A	0.331673	-0.068372	0.0152462	7.31e-06	8167	textfile	0.00245642	20.1061
GCST90199667	Erythritol levels in elite athletes	rs9813594	3	109996814	C	T	0.659893	-0.0730144	0.0154387	2.25e-06	8167	textfile	0.00273115	22.3609
GCST90199667	Erythritol levels in elite athletes	rs142601344	3	165864102	T	C	0.0113622	0.34102	0.0685053	6.42e-07	8167	textfile	0.00302505	24.7745
GCST90199667	Erythritol levels in elite athletes	rs27598	5	50862465	A	G	0.616334	-0.0675333	0.0149044	5.87e-06	8167	textfile	0.00250758	20.5258
GCST90199667	Erythritol levels in elite athletes	rs144368133	5	57931118	G	A	0.0107812	-0.33485	0.0704029	1.97e-06	8167	textfile	0.0027622	22.6159
GCST90199667	Erythritol levels in elite athletes	rs553220097	7	62517059	C	G	0.000260383	2.05383	0.460821	8.32e-06	8167	textfile	0.00242631	19.859
GCST90199667	Erythritol levels in elite athletes	rs79695006	7	108293669	G	A	0.0571607	0.146655	0.0312792	2.75e-06	8167	textfile	0.00268443	21.9774
GCST90199667	Erythritol levels in elite athletes	rs181823223	11	32514486	T	C	0.117225	-0.108427	0.02309	2.66e-06	8167	textfile	0.00269273	22.0455
GCST90199667	Erythritol levels in elite athletes	rs71480323	11	116900884	A	G	0.123767	-0.101121	0.0217504	3.33e-06	8167	textfile	0.0026396	21.6094
GCST90199667	Erythritol levels in elite athletes	rs9596367	13	50789856	C	G	0.443135	0.0684595	0.0146956	3.19e-06	8167	textfile	0.0026502	21.6963
GCST90199667	Erythritol levels in elite athletes	rs12893100	14	90695719	T	C	0.291436	0.0721428	0.016087	7.31e-06	8167	textfile	0.00245643	20.1062
GCST90199667	Erythritol levels in elite athletes	rs1865475	15	55114297	A	G	0.0960525	-0.115293	0.0244655	2.45e-06	8167	textfile	0.00271179	22.202
GCST90199667	Erythritol levels in elite athletes	rs35208507	16	20377607	G	A	0.310554	-0.0782231	0.0157699	7.04e-07	8167	textfile	0.00300361	24.5983
GCST90199667	Erythritol levels in elite athletes	rs148188291	18	21282765	G	A	0.011176	-0.312133	0.068299	4.88e-06	8167	textfile	0.00255082	20.8807
GCST90199667	Erythritol levels in elite athletes	rs117113173	19	32380400	G	C	0.0231459	0.245682	0.0480425	3.16e-07	8167	textfile	0.00319186	26.145
GCST90199667	Erythritol levels in elite athletes	rs111274172	20	38117116	T	A	0.0193261	0.264806	0.0526607	4.94e-07	8167	textfile	0.00308658	25.2799
GCST90199667	Erythritol levels in elite athletes	rs150921780	22	43342695	T	C	0.0444772	0.157491	0.0349348	6.54e-06	8167	textfile	0.00248229	20.3184
GCST90199668	Hexanoylcarnitine levels (Biocrates platform)	rs75690409	1	9468265	G	A	0.0166198	0.265713	0.0585954	5.77e-06	8242	textfile	0.00248876	20.5586
GCST90199668	Hexanoylcarnitine levels (Biocrates platform)	rs149556176	1	74971148	C	T	0.0140408	0.49122	0.0634609	9.9e-15	8242	textfile	0.00721708	59.901
GCST90199668	Hexanoylcarnitine levels (Biocrates platform)	rs2185152	1	75758325	T	C	0.30837	-0.4316	0.0153412	3.83e-174	8242	textfile	0.0876171	791.296
GCST90199668	Hexanoylcarnitine levels (Biocrates platform)	rs36012907	1	204619938	T	C	0.0917344	0.128382	0.0263672	1.12e-06	8242	textfile	0.00286814	23.7014
GCST90199668	Hexanoylcarnitine levels (Biocrates platform)	rs16865990	2	224459365	G	A	0.0100306	-0.356033	0.075046	2.09e-06	8242	textfile	0.00272338	22.5019
GCST90199668	Hexanoylcarnitine levels (Biocrates platform)	rs1391967	3	1322878	G	A	0.187232	-0.0857333	0.0192503	8.44e-06	8242	textfile	0.00240075	19.8298
GCST90199668	Hexanoylcarnitine levels (Biocrates platform)	rs62290256	3	185538454	G	A	0.0584841	0.16173	0.0316506	3.22e-07	8242	textfile	0.00315799	26.1043
GCST90199668	Hexanoylcarnitine levels (Biocrates platform)	rs17843902	4	158719996	C	T	0.296766	-0.0833266	0.0163535	3.48e-07	8242	textfile	0.00314013	25.9562
GCST90199668	Hexanoylcarnitine levels (Biocrates platform)	rs2631367	5	132369766	G	C	0.522736	0.104741	0.0149388	2.36e-12	8242	textfile	0.00592907	49.147
GCST90199668	Hexanoylcarnitine levels (Biocrates platform)	rs77010315	5	151343594	A	C	0.012084	-0.452358	0.0682548	3.41e-11	8242	textfile	0.00530099	43.913
GCST90199668	Hexanoylcarnitine levels (Biocrates platform)	rs80254170	6	160093251	G	A	0.0750547	-0.124082	0.0280817	9.93e-06	8242	textfile	0.00236325	19.5194
GCST90199668	Hexanoylcarnitine levels (Biocrates platform)	rs662138	6	160143444	G	C	0.175323	-0.133922	0.0196516	9.44e-12	8242	textfile	0.00560319	46.4304
GCST90199668	Hexanoylcarnitine levels (Biocrates platform)	rs28540007	8	4552597	C	T	0.0204714	-0.239621	0.0526059	5.24e-06	8242	textfile	0.00251106	20.7432
GCST90199668	Hexanoylcarnitine levels (Biocrates platform)	rs144724596	8	104841775	T	C	0.00693515	0.433125	0.0902822	1.61e-06	8242	textfile	0.0027847	23.01
GCST90199668	Hexanoylcarnitine levels (Biocrates platform)	rs1171617	10	59707424	T	G	0.768951	0.152178	0.0180475	3.4e-17	8242	textfile	0.00855277	71.0828
GCST90199668	Hexanoylcarnitine levels (Biocrates platform)	rs141882839	11	7573189	A	G	0.0257707	0.245572	0.0474263	2.24e-07	8242	textfile	0.00324247	26.8049
GCST90199668	Hexanoylcarnitine levels (Biocrates platform)	rs73001574	11	76064320	T	G	0.0158023	-0.28157	0.0599701	2.66e-06	8242	textfile	0.00266754	22.0393
GCST90199668	Hexanoylcarnitine levels (Biocrates platform)	rs898847	11	110193739	C	T	0.745109	0.0835404	0.0173534	1.48e-06	8242	textfile	0.00280396	23.1696
GCST90199668	Hexanoylcarnitine levels (Biocrates platform)	rs117548628	12	70520580	A	G	0.016033	-0.272418	0.059426	4.56e-06	8242	textfile	0.0025432	21.0094
GCST90199668	Hexanoylcarnitine levels (Biocrates platform)	rs117138561	12	78559627	T	C	0.00930119	0.345285	0.0773593	8.07e-06	8242	textfile	0.00241129	19.917
GCST90199668	Hexanoylcarnitine levels (Biocrates platform)	rs75586607	13	113921180	C	G	0.0401487	-0.175199	0.0387011	5.98e-06	8242	textfile	0.00248031	20.4886
GCST90199668	Hexanoylcarnitine levels (Biocrates platform)	rs7496462	15	68441781	G	C	0.498842	0.0678033	0.0149904	6.09e-06	8242	textfile	0.00247609	20.4536
GCST90199668	Hexanoylcarnitine levels (Biocrates platform)	rs111262693	18	639341	T	G	0.0770636	0.12919	0.0283986	5.39e-06	8242	textfile	0.00250462	20.6899
GCST90199668	Hexanoylcarnitine levels (Biocrates platform)	rs117907282	18	21078686	A	G	0.00977772	-0.347706	0.0762	5.04e-06	8242	textfile	0.00251992	20.8166
GCST90199668	Hexanoylcarnitine levels (Biocrates platform)	rs113915691	19	56248382	A	G	0.0625	-0.138771	0.0308238	6.73e-06	8242	textfile	0.00245316	20.2637
GCST90199669	Acetylcarnitine levels (Biocrates platform)	rs188283366	1	28663212	C	G	0.0182415	0.246081	0.0556954	9.95e-06	8262	textfile	0.00235726	19.517
GCST90199669	Acetylcarnitine levels (Biocrates platform)	rs61765007	1	71569179	A	G	0.0168485	-0.261156	0.0577114	6.03e-06	8262	textfile	0.00247239	20.4725
GCST90199669	Acetylcarnitine levels (Biocrates platform)	rs1839212	2	14271175	A	G	0.0267879	0.217408	0.0465305	2.98e-06	8262	textfile	0.00263539	21.8258
GCST90199669	Acetylcarnitine levels (Biocrates platform)	rs16865990	2	224459365	G	A	0.0100037	-0.373578	0.0752289	6.84e-07	8262	textfile	0.00297587	24.654
GCST90199669	Acetylcarnitine levels (Biocrates platform)	rs139264311	3	19751997	G	A	0.0214303	-0.230906	0.0521359	9.47e-06	8262	textfile	0.00236855	19.6106
GCST90199669	Acetylcarnitine levels (Biocrates platform)	rs138268157	3	57058647	G	A	0.124725	0.107567	0.0225861	1.91e-06	8262	textfile	0.00273779	22.6762
GCST90199669	Acetylcarnitine levels (Biocrates platform)	rs112845131	3	144385482	T	A	0.0127551	0.324374	0.0667607	1.18e-06	8262	textfile	0.00284922	23.6018
GCST90199669	Acetylcarnitine levels (Biocrates platform)	rs115362213	3	170171917	C	G	0.0124863	-0.313614	0.0668907	2.75e-06	8262	textfile	0.00265351	21.9763
GCST90199669	Acetylcarnitine levels (Biocrates platform)	rs79958740	3	174319298	T	A	0.0327749	0.204757	0.042295	1.29e-06	8262	textfile	0.00282868	23.4312
GCST90199669	Acetylcarnitine levels (Biocrates platform)	rs55640226	5	96602182	C	T	0.0695067	-0.129357	0.02927	9.9e-06	8262	textfile	0.00235843	19.5267
GCST90199669	Acetylcarnitine levels (Biocrates platform)	rs2631367	5	132369766	G	C	0.522496	0.111841	0.0149618	7.71e-14	8262	textfile	0.00671772	55.8636
GCST90199669	Acetylcarnitine levels (Biocrates platform)	rs74823953	5	151300049	T	C	0.0122617	-0.407734	0.0679719	1.99e-09	8262	textfile	0.00433633	35.9741
GCST90199669	Acetylcarnitine levels (Biocrates platform)	rs662138	6	160143444	G	C	0.174893	-0.0872708	0.0197411	9.84e-06	8262	textfile	0.00235985	19.5384
GCST90199669	Acetylcarnitine levels (Biocrates platform)	rs117508585	7	1486664	A	G	0.0165029	-0.264148	0.0589634	7.47e-06	8262	textfile	0.00242321	20.0643
GCST90199669	Acetylcarnitine levels (Biocrates platform)	rs114798927	8	9363866	C	T	0.109753	-0.112961	0.0241021	2.78e-06	8262	textfile	0.00265161	21.9605
GCST90199669	Acetylcarnitine levels (Biocrates platform)	rs10984356	9	118991295	G	A	0.0562768	-0.144742	0.0326654	9.38e-06	8262	textfile	0.00237081	19.6294
GCST90199669	Acetylcarnitine levels (Biocrates platform)	rs1171617	10	59707424	T	G	0.769509	0.215613	0.0180295	5.83e-33	8262	textfile	0.0170155	142.981
GCST90199669	Acetylcarnitine levels (Biocrates platform)	rs898847	11	110193739	C	T	0.744526	0.0867139	0.0173494	5.79e-07	8262	textfile	0.00301448	24.9749
GCST90199669	Acetylcarnitine levels (Biocrates platform)	rs71454277	12	70452222	A	C	0.0165103	0.264081	0.0592975	8.45e-06	8262	textfile	0.00239483	19.8288
GCST90199669	Acetylcarnitine levels (Biocrates platform)	rs55796423	14	34313094	A	G	0.153893	-0.0969525	0.0211135	4.39e-06	8262	textfile	0.00254569	21.0811
GCST90199669	Acetylcarnitine levels (Biocrates platform)	rs146712130	15	61468442	A	T	0.00766517	-0.378122	0.0854937	9.74e-06	8262	textfile	0.00236202	19.5565
GCST90199669	Acetylcarnitine levels (Biocrates platform)	rs147882444	19	2924973	A	G	0.0159815	-0.269681	0.060037	7.06e-06	8262	textfile	0.00243623	20.1724
GCST90199669	Acetylcarnitine levels (Biocrates platform)	rs273694	19	51129448	C	T	0.561411	0.070912	0.0154344	4.34e-06	8262	textfile	0.00254839	21.1035
GCST90199670	Iminodiacetate (IDA) levels	rs114028922	1	86556257	C	G	0.0527863	0.163864	0.034701	2.33e-06	8213	textfile	0.00270772	22.2935
GCST90199670	Iminodiacetate (IDA) levels	rs7626271	3	6732966	G	T	0.0385131	0.19145	0.0401333	1.84e-06	8213	textfile	0.00276311	22.7507
GCST90199670	Iminodiacetate (IDA) levels	rs114863573	3	176551303	C	G	0.0344806	0.194631	0.0426242	4.97e-06	8213	textfile	0.00253226	20.8452
GCST90199670	Iminodiacetate (IDA) levels	rs79787801	8	13384089	A	G	0.0767671	-0.132657	0.0290533	4.97e-06	8213	textfile	0.00253202	20.8432
GCST90199670	Iminodiacetate (IDA) levels	rs72704298	9	8146661	G	A	0.0793087	0.13257	0.0283537	2.93e-06	8213	textfile	0.0026547	21.8557
GCST90199670	Iminodiacetate (IDA) levels	rs2094632	9	90417237	G	A	0.687099	0.0781469	0.0165713	2.41e-06	8213	textfile	0.00270044	22.2333
GCST90199670	Iminodiacetate (IDA) levels	rs183008696	9	110154414	T	C	0.00942819	-0.371462	0.0801958	3.62e-06	8213	textfile	0.0026055	21.4496
GCST90199670	Iminodiacetate (IDA) levels	rs113401873	9	116781555	A	G	0.0189542	0.249914	0.0558793	7.74e-06	8213	textfile	0.00242952	19.9974
GCST90199670	Iminodiacetate (IDA) levels	rs117448509	11	105342649	T	G	0.0184259	0.255763	0.0576024	8.99e-06	8213	textfile	0.0023947	19.7101
GCST90199670	Iminodiacetate (IDA) levels	rs185717944	12	63630484	C	T	0.0134277	0.292572	0.0661473	9.73e-06	8213	textfile	0.00237633	19.5585
GCST90199670	Iminodiacetate (IDA) levels	rs11617909	13	32800725	T	G	0.0654711	-0.145908	0.0312604	3.05e-06	8213	textfile	0.00264555	21.7803
GCST90199670	Iminodiacetate (IDA) levels	rs2967159	16	57777675	C	T	0.782601	-0.0892336	0.0188596	2.23e-06	8213	textfile	0.00271837	22.3813
GCST90199670	Iminodiacetate (IDA) levels	rs6506794	18	78213176	G	A	0.709199	0.0767115	0.017227	8.47e-06	8213	textfile	0.00240853	19.8242
GCST90199670	Iminodiacetate (IDA) levels	rs2386992	19	47966428	G	A	0.639974	0.0750443	0.0165301	5.63e-06	8213	textfile	0.00250319	20.6053
GCST90199670	Iminodiacetate (IDA) levels	rs1080669	19	51063011	T	C	0.13774	-0.105885	0.0228046	3.43e-06	8213	textfile	0.00261808	21.5535
GCST90199670	Iminodiacetate (IDA) levels	rs55746532	20	49843197	C	G	0.0667562	0.137732	0.0307764	7.63e-06	8213	textfile	0.00243262	20.023
GCST90199670	Iminodiacetate (IDA) levels	rs1297208	21	14935708	C	T	0.425451	-0.072164	0.0161009	7.4e-06	8213	textfile	0.00243993	20.0833
GCST90199671	Cysteine s-sulfate levels	rs118066821	2	200242258	T	C	0.00438703	0.512744	0.114808	7.97e-06	8229	textfile	0.00241801	19.9412
GCST90199671	Cysteine s-sulfate levels	rs17028699	3	3211589	T	C	0.117487	0.121118	0.0238351	3.75e-07	8229	textfile	0.00312807	25.8153
GCST90199671	Cysteine s-sulfate levels	rs141988268	3	158194544	T	C	0.0427283	0.175911	0.0377752	3.21e-06	8229	textfile	0.00262834	21.6804
GCST90199671	Cysteine s-sulfate levels	rs949204	4	159438824	A	C	0.94961	-0.176649	0.0351179	4.9e-07	8229	textfile	0.00306538	25.2965
GCST90199671	Cysteine s-sulfate levels	rs140798906	5	92863313	C	T	0.0100012	0.347447	0.0757916	4.56e-06	8229	textfile	0.0025473	21.0102
GCST90199671	Cysteine s-sulfate levels	rs140247774	6	18015216	T	C	0.0686635	0.132671	0.0299172	9.22e-06	8229	textfile	0.00238411	19.661
GCST90199671	Cysteine s-sulfate levels	rs9349017	6	36843824	A	G	0.472072	-0.0681227	0.0153172	8.69e-06	8229	textfile	0.00239792	19.7751
GCST90199671	Cysteine s-sulfate levels	rs9294112	6	78464403	T	C	0.584908	-0.0795037	0.0157707	4.63e-07	8229	textfile	0.00307884	25.4078
GCST90199671	Cysteine s-sulfate levels	rs17417592	7	18146568	G	C	0.0330634	0.193215	0.0425574	5.62e-06	8229	textfile	0.00249861	20.6075
GCST90199671	Cysteine s-sulfate levels	rs73391840	7	54342514	G	A	0.0914345	0.115721	0.026184	9.89e-06	8229	textfile	0.00236797	19.5275
GCST90199671	Cysteine s-sulfate levels	rs67512771	10	11380921	T	C	0.0091838	0.37189	0.0780862	1.91e-06	8229	textfile	0.00274877	22.6764
GCST90199671	Cysteine s-sulfate levels	rs117215329	10	49522298	T	C	0.0194204	0.256704	0.0545011	2.48e-06	8229	textfile	0.00268868	22.1794
GCST90199671	Cysteine s-sulfate levels	rs11244781	10	126043660	T	C	0.212774	-0.0897994	0.0184176	1.08e-06	8229	textfile	0.00288059	23.767
GCST90199671	Cysteine s-sulfate levels	rs76358805	12	39096642	C	A	0.0116945	-0.325404	0.0704489	3.86e-06	8229	textfile	0.00258598	21.33
GCST90199671	Cysteine s-sulfate levels	rs8024193	15	79234797	C	T	0.0810205	-0.125484	0.0278703	6.72e-06	8229	textfile	0.00245741	20.2669
GCST90199671	Cysteine s-sulfate levels	rs11641923	16	4292671	A	G	0.0178239	-0.265368	0.0576737	4.2e-06	8229	textfile	0.00256613	21.1659
GCST90199671	Cysteine s-sulfate levels	rs62047236	16	64040080	T	A	0.0650202	-0.136092	0.0307172	9.4e-06	8229	textfile	0.00237969	19.6244
GCST90199671	Cysteine s-sulfate levels	rs117088632	17	22734962	A	G	0.018654	0.266147	0.0563105	2.29e-06	8229	textfile	0.00270732	22.3336
GCST90199672	Oxalate (ethanedioate) levels	rs72680272	1	73727760	A	G	0.00830054	-0.375643	0.0834787	6.8e-06	8181	textfile	0.00246899	20.2438
GCST90199672	Oxalate (ethanedioate) levels	rs647667	1	181416933	C	T	0.0593252	0.154413	0.032158	1.57e-06	8181	textfile	0.00281035	23.0507
GCST90199672	Oxalate (ethanedioate) levels	rs2809969	1	199832888	C	T	0.527785	-0.0696477	0.0152303	4.81e-06	8181	textfile	0.00254966	20.9069
GCST90199672	Oxalate (ethanedioate) levels	rs4953634	2	48825697	C	T	0.0551434	-0.14883	0.0330522	6.7e-06	8181	textfile	0.00247229	20.2709
GCST90199672	Oxalate (ethanedioate) levels	rs149160598	2	101781434	A	G	0.0163097	-0.305518	0.06029	4.03e-07	8181	textfile	0.00312907	25.673
GCST90199672	Oxalate (ethanedioate) levels	rs1449141	2	231519173	C	A	0.282847	-0.0813985	0.0168357	1.33e-06	8181	textfile	0.00284921	23.3703
GCST90199672	Oxalate (ethanedioate) levels	rs1428090	5	116034218	C	A	0.418005	0.0721094	0.015174	2.01e-06	8181	textfile	0.00275283	22.5776
GCST90199672	Oxalate (ethanedioate) levels	rs62381198	5	138843482	T	C	0.0258779	-0.317886	0.047336	1.87e-11	8181	textfile	0.00548234	45.0872
GCST90199672	Oxalate (ethanedioate) levels	rs77555311	5	162775308	G	A	0.0319735	-0.201776	0.0431392	2.91e-06	8181	textfile	0.00266703	21.872
GCST90199672	Oxalate (ethanedioate) levels	rs145121944	6	83426346	G	A	0.016564	-0.283903	0.059632	1.93e-06	8181	textfile	0.00276295	22.6608
GCST90199672	Oxalate (ethanedioate) levels	rs71537594	7	81912854	A	T	0.0668165	0.141263	0.0305075	3.65e-06	8181	textfile	0.00261397	21.4357
GCST90199672	Oxalate (ethanedioate) levels	rs11766962	7	126853325	C	T	0.225534	-0.0829003	0.0183671	6.38e-06	8181	textfile	0.00248396	20.3669
GCST90199672	Oxalate (ethanedioate) levels	rs1995538	8	4330081	T	G	0.993275	0.445516	0.0952138	2.88e-06	8181	textfile	0.00266907	21.8887
GCST90199672	Oxalate (ethanedioate) levels	rs145856286	8	30666453	A	G	0.00822591	-0.386166	0.084412	4.77e-06	8181	textfile	0.00255166	20.9235
GCST90199672	Oxalate (ethanedioate) levels	rs112268836	9	98839030	C	T	0.0100841	0.356864	0.0757379	2.46e-06	8181	textfile	0.00270642	22.1959
GCST90199672	Oxalate (ethanedioate) levels	rs77008478	10	61457539	G	A	0.0114541	-0.327811	0.0709191	3.79e-06	8181	textfile	0.00260484	21.3606
GCST90199672	Oxalate (ethanedioate) levels	rs117338371	11	90979532	A	G	0.0360945	-0.179984	0.0406824	9.68e-06	8181	textfile	0.00238677	19.5681
GCST90199672	Oxalate (ethanedioate) levels	rs4931397	12	27762376	C	G	0.658574	-0.0728101	0.015977	5.18e-06	8181	textfile	0.00253213	20.7628
GCST90199672	Oxalate (ethanedioate) levels	rs117461873	12	106362215	A	G	0.0177566	-0.269529	0.0573321	2.59e-06	8181	textfile	0.00269425	22.0958
GCST90199672	Oxalate (ethanedioate) levels	rs113601767	13	57109096	G	A	0.0407475	-0.172283	0.0380449	5.94e-06	8181	textfile	0.00250034	20.5015
GCST90199672	Oxalate (ethanedioate) levels	rs373578	13	110571088	G	A	0.71786	0.0789206	0.0174154	5.85e-06	8181	textfile	0.00250391	20.5309
GCST90199672	Oxalate (ethanedioate) levels	rs7147156	14	22303835	G	T	0.0106939	-0.329118	0.0738218	8.26e-06	8181	textfile	0.00242367	19.8714
GCST90199672	Oxalate (ethanedioate) levels	rs756874	15	91174007	G	A	0.36637	0.0765485	0.0157536	1.18e-06	8181	textfile	0.00287777	23.6052
GCST90199672	Oxalate (ethanedioate) levels	rs7201295	16	78769592	A	G	0.5299	-0.0681407	0.0152759	8.17e-06	8181	textfile	0.00242626	19.8927
GCST90199672	Oxalate (ethanedioate) levels	rs274865	19	48170827	C	G	0.00422587	-0.524705	0.117158	7.51e-06	8181	textfile	0.00244578	20.053
GCST90199672	Oxalate (ethanedioate) levels	rs7478	19	55487144	A	T	0.422473	0.0709586	0.0154749	4.53e-06	8181	textfile	0.0025635	21.0207
GCST90199672	Oxalate (ethanedioate) levels	rs5760895	22	25182992	C	G	0.73044	-0.0832651	0.0173935	1.69e-06	8181	textfile	0.00279338	22.9111
GCST90199673	DHEAS levels	rs75561083	1	18620603	T	C	0.0154268	0.242916	0.054521	8.37e-06	8228	textfile	0.00240682	19.8463
GCST90199673	DHEAS levels	rs141370991	1	95564733	T	C	0.0202811	-0.239218	0.047825	5.68e-07	8228	textfile	0.00303155	25.0134
GCST90199673	DHEAS levels	rs10494157	1	113348416	A	G	0.130411	-0.0929436	0.0200791	3.68e-06	8228	textfile	0.00259733	21.4213
GCST90199673	DHEAS levels	rs6428823	1	119408720	T	C	0.55575	-0.0632887	0.0136504	3.55e-06	8228	textfile	0.00260576	21.491
GCST90199673	DHEAS levels	rs12049195	1	156063096	A	G	0.530054	-0.0676001	0.013428	4.8e-07	8228	textfile	0.00307073	25.3377
GCST90199673	DHEAS levels	rs76895520	1	211502804	A	G	0.0212325	-0.209452	0.0467287	7.38e-06	8228	textfile	0.00243584	20.0861
GCST90199673	DHEAS levels	rs76768009	1	218069033	A	G	0.0366166	-0.157937	0.0356743	9.55e-06	8228	textfile	0.00237645	19.5953
GCST90199673	DHEAS levels	rs1807334	2	30631364	A	G	0.39813	0.0626868	0.0137327	5e-06	8228	textfile	0.00252608	20.8322
GCST90199673	DHEAS levels	rs79317397	2	139657929	A	C	0.0168108	0.244906	0.0523019	2.83e-06	8228	textfile	0.00265775	21.9209
GCST90199673	DHEAS levels	rs534538291	2	178483341	T	A	0.0116931	-0.272644	0.0615537	9.45e-06	8228	textfile	0.00237878	19.6145
GCST90199673	DHEAS levels	rs2055157	3	23208068	A	C	0.194049	0.0781081	0.0170109	4.4e-06	8228	textfile	0.00255583	21.0781
GCST90199673	DHEAS levels	rs7687817	4	109052965	T	C	0.0931987	-0.106706	0.0229306	3.26e-06	8228	textfile	0.00262489	21.6492
GCST90199673	DHEAS levels	rs28552668	4	140286964	T	C	0.0716572	-0.118903	0.0260291	4.92e-06	8228	textfile	0.00252972	20.8623
GCST90199673	DHEAS levels	rs71606471	5	3053182	A	C	0.102975	-0.106227	0.0221505	1.62e-06	8228	textfile	0.00278738	22.9931
GCST90199673	DHEAS levels	rs150374297	5	9285583	C	T	0.0142327	-0.262352	0.0570627	4.27e-06	8228	textfile	0.00256245	21.1329
GCST90199673	DHEAS levels	rs784420	5	78691701	G	A	0.295093	0.0838184	0.0147829	1.43e-08	8228	textfile	0.00389199	32.1406
GCST90199673	DHEAS levels	rs6879686	5	99330721	T	G	0.226271	-0.0722897	0.0159968	6.21e-06	8228	textfile	0.0024758	20.4165
GCST90199673	DHEAS levels	rs115255559	5	104256740	G	A	0.0207872	-0.219727	0.0473768	3.52e-06	8228	textfile	0.0026074	21.5045
GCST90199673	DHEAS levels	rs12658172	5	124869692	C	G	0.157186	-0.0827423	0.0185432	8.11e-06	8228	textfile	0.00241403	19.9058
GCST90199673	DHEAS levels	rs142295380	6	8572205	G	C	0.00832313	-0.334977	0.07333	4.92e-06	8228	textfile	0.00252972	20.8622
GCST90199673	DHEAS levels	rs10806995	6	24845553	G	A	0.298428	-0.066028	0.0147689	7.79e-06	8228	textfile	0.00242333	19.9827
GCST90199673	DHEAS levels	rs150328525	6	155492437	G	T	0.0102314	-0.304863	0.0670882	5.51e-06	8228	textfile	0.00250342	20.6448
GCST90199673	DHEAS levels	rs10228292	7	64520810	T	C	0.694808	-0.0656196	0.0146309	7.29e-06	8228	textfile	0.00243877	20.1103
GCST90199673	DHEAS levels	rs148982377	7	99477415	C	T	0.034138	-0.423259	0.036657	7.69e-31	8228	textfile	0.015945	133.289
GCST90199673	DHEAS levels	rs75280042	8	68372972	T	A	0.027998	-0.18074	0.0404238	7.78e-06	8228	textfile	0.00242374	19.9861
GCST90199673	DHEAS levels	rs529543	9	90582418	G	T	0.472088	-0.063488	0.0135612	2.85e-06	8228	textfile	0.00265667	21.912
GCST90199673	DHEAS levels	rs7855576	9	134737617	A	C	0.275256	-0.0714674	0.0153476	3.21e-06	8228	textfile	0.00262844	21.6785
GCST90199673	DHEAS levels	rs9420589	10	92690476	T	G	0.426402	-0.0649842	0.0136215	1.84e-06	8228	textfile	0.00275849	22.7541
GCST90199673	DHEAS levels	rs191866531	11	99965551	A	G	0.00830281	0.330692	0.0738705	7.58e-06	8228	textfile	0.00242971	20.0355
GCST90199673	DHEAS levels	rs149982314	11	128095982	T	C	0.00935551	-0.363745	0.0702108	2.21e-07	8228	textfile	0.00325145	26.8337
GCST90199673	DHEAS levels	rs144814135	12	49156161	A	G	0.016918	-0.240898	0.0527017	4.85e-06	8228	textfile	0.00253292	20.8887
GCST90199673	DHEAS levels	rs706795	12	49903887	C	T	0.586905	0.061449	0.0137477	7.83e-06	8228	textfile	0.00242227	19.974
GCST90199673	DHEAS levels	rs659964	12	111692395	C	G	0.148687	0.0885708	0.0189306	2.89e-06	8228	textfile	0.00265341	21.885
GCST90199673	DHEAS levels	rs955783	13	21724936	T	A	0.403268	0.0868089	0.013953	4.92e-10	8228	textfile	0.00468232	38.6979
GCST90199673	DHEAS levels	rs9594288	13	38664751	T	C	0.032861	-0.166697	0.0370828	6.95e-06	8228	textfile	0.00244991	20.2025
GCST90199673	DHEAS levels	rs74041508	14	31872220	C	G	0.180671	-0.0784005	0.0175303	7.74e-06	8228	textfile	0.00242499	19.9965
GCST90199673	DHEAS levels	rs148769396	14	63696057	A	G	0.0165486	0.233356	0.0527685	9.77e-06	8228	textfile	0.00237117	19.5516
GCST90199673	DHEAS levels	rs698050	14	98071057	T	A	0.490868	0.0610578	0.0134287	5.45e-06	8228	textfile	0.00250628	20.6685
GCST90199673	DHEAS levels	rs560835392	15	43655195	A	C	0.0236755	0.205827	0.0442233	3.25e-06	8228	textfile	0.00262583	21.6569
GCST90199673	DHEAS levels	rs7173332	15	84978503	C	G	0.159577	-0.0880801	0.0187018	2.48e-06	8228	textfile	0.00268859	22.176
GCST90199673	DHEAS levels	rs1111474	16	52762028	T	C	0.07087	0.116247	0.0261944	9.09e-06	8228	textfile	0.00238789	19.6898
GCST90199673	DHEAS levels	rs76294479	16	81547979	T	C	0.0689424	0.158165	0.0264428	2.21e-09	8228	textfile	0.0043294	35.7685
GCST90199673	DHEAS levels	rs117833456	18	243820	C	T	0.0328131	-0.170218	0.038225	8.47e-06	8228	textfile	0.00240423	19.8249
GCST90199673	DHEAS levels	rs184445849	19	29980806	T	C	0.0156827	0.251175	0.0545375	4.11e-06	8228	textfile	0.00257128	21.2059
GCST90199673	DHEAS levels	rs212100	19	47873738	C	T	0.838122	0.0852723	0.0183422	3.34e-06	8228	textfile	0.00261987	21.6076
GCST90199673	DHEAS levels	rs73172224	22	50452326	A	G	0.130576	-0.0937382	0.0200897	3.07e-06	8228	textfile	0.00263903	21.7661
GCST90199674	3-hydroxymyristate levels	rs79142871	1	89875384	A	G	0.0181089	0.26564	0.0560876	2.18e-06	8235	textfile	0.00271649	22.4258
GCST90199674	3-hydroxymyristate levels	rs1532133	1	152024132	T	C	0.596884	0.0760915	0.015638	1.14e-06	8235	textfile	0.00286681	23.6703
GCST90199674	3-hydroxymyristate levels	rs78085499	1	175877423	T	C	0.0268595	-0.211076	0.04588	4.21e-06	8235	textfile	0.00256361	21.1605
GCST90199674	3-hydroxymyristate levels	rs1202578	1	230863290	C	T	0.680472	0.0731406	0.0159922	4.8e-06	8235	textfile	0.00253358	20.912
GCST90199674	3-hydroxymyristate levels	rs62273444	3	118292161	A	G	0.0560991	-0.14935	0.0327843	5.23e-06	8235	textfile	0.00251375	20.7479
GCST90199674	3-hydroxymyristate levels	rs62294541	4	38989621	G	A	0.100994	-0.113994	0.0251764	5.96e-06	8235	textfile	0.00248332	20.4961
GCST90199674	3-hydroxymyristate levels	rs73240592	4	56746704	A	G	0.0402165	0.174041	0.0381644	5.11e-06	8235	textfile	0.002519	20.7913
GCST90199674	3-hydroxymyristate levels	rs710362	5	87845250	G	A	0.0488731	0.15381	0.0344818	8.17e-06	8235	textfile	0.00241034	19.8922
GCST90199674	3-hydroxymyristate levels	rs79795772	5	96753823	A	G	0.0397582	-0.174959	0.0384746	5.43e-06	8235	textfile	0.00250479	20.6737
GCST90199674	3-hydroxymyristate levels	rs116213385	5	170030685	T	A	0.0192637	-0.262717	0.0544687	1.41e-06	8235	textfile	0.00281704	23.2582
GCST90199674	3-hydroxymyristate levels	rs146643611	6	52965053	T	C	0.0528314	-0.155008	0.0342988	6.2e-06	8235	textfile	0.00247406	20.4195
GCST90199674	3-hydroxymyristate levels	rs79589895	6	116967560	G	A	0.0345417	-0.186161	0.0413001	6.56e-06	8235	textfile	0.00246117	20.3128
GCST90199674	3-hydroxymyristate levels	rs1349890	6	156385615	C	T	0.585445	-0.0701093	0.0152337	4.18e-06	8235	textfile	0.00256544	21.1756
GCST90199674	3-hydroxymyristate levels	rs760201	7	156166713	G	C	0.864839	-0.0998802	0.0222488	7.15e-06	8235	textfile	0.0024413	20.1484
GCST90199674	3-hydroxymyristate levels	rs2026430	10	6514079	C	T	0.493468	0.0671379	0.0150019	7.63e-06	8235	textfile	0.00242619	20.0234
GCST90199674	3-hydroxymyristate levels	rs7897119	10	123558658	C	G	0.217008	-0.081237	0.0183753	9.83e-06	8235	textfile	0.0023678	19.5404
GCST90199674	3-hydroxymyristate levels	rs141436484	13	78081794	G	A	0.119489	0.104455	0.0231002	6.13e-06	8235	textfile	0.00247677	20.4419
GCST90199674	3-hydroxymyristate levels	rs117536244	14	37392148	C	G	0.0446178	-0.163754	0.0366023	7.68e-06	8235	textfile	0.00242465	20.0107
GCST90199674	3-hydroxymyristate levels	rs989915	14	98678172	T	C	0.355787	0.0725937	0.0158887	4.9e-06	8235	textfile	0.00252847	20.8697
GCST90199674	3-hydroxymyristate levels	rs139938935	18	21664649	G	A	0.00577789	-0.482894	0.0991018	1.1e-06	8235	textfile	0.00287492	23.7375
GCST90199675	Homoarginine levels	rs34544263	1	32569015	G	A	0.156	0.0949334	0.0196998	1.44e-06	8265	textfile	0.0028019	23.2172
GCST90199675	Homoarginine levels	rs182871603	1	223453245	A	T	0.0116236	-0.318919	0.0667807	1.79e-06	8265	textfile	0.00275181	22.801
GCST90199675	Homoarginine levels	rs76205147	2	54065347	A	G	0.0473369	0.157438	0.0338988	3.41e-06	8265	textfile	0.00260301	21.5648
GCST90199675	Homoarginine levels	rs114917035	2	132615774	C	T	0.0158173	0.256701	0.0579099	9.3e-06	8265	textfile	0.00237178	19.6447
GCST90199675	Homoarginine levels	rs1047891	2	210675783	A	C	0.30892	-0.267116	0.0153908	1.79e-67	8265	textfile	0.0351632	301.143
GCST90199675	Homoarginine levels	rs56162443	3	197019188	T	C	0.0207348	0.224743	0.0501508	7.42e-06	8265	textfile	0.00242393	20.0776
GCST90199675	Homoarginine levels	rs13135092	4	102276925	G	A	0.0821459	0.152931	0.0264972	7.85e-09	8265	textfile	0.00401422	33.3032
GCST90199675	Homoarginine levels	rs72682642	4	121989928	A	G	0.0141767	0.270338	0.0607798	8.67e-06	8265	textfile	0.00238789	19.7784
GCST90199675	Homoarginine levels	rs37370	5	35039381	T	C	0.901746	-0.148341	0.0241157	7.69e-10	8265	textfile	0.00455718	37.8284
GCST90199675	Homoarginine levels	rs62356073	5	36241820	A	G	0.572483	-0.0640151	0.0144212	9.04e-06	8265	textfile	0.0023784	19.6996
GCST90199675	Homoarginine levels	rs3095953	5	165167810	C	G	0.0296862	0.193999	0.0422424	4.38e-06	8265	textfile	0.00254538	21.0861
GCST90199675	Homoarginine levels	rs2282841	6	16423181	T	C	0.0908258	-0.111787	0.0248422	6.8e-06	8265	textfile	0.00244398	20.244
GCST90199675	Homoarginine levels	rs2781666	6	131572419	T	G	0.306099	0.0781012	0.0156659	6.18e-07	8265	textfile	0.00299818	24.8485
GCST90199675	Homoarginine levels	rs6465696	7	98675533	T	A	0.715181	-0.0725476	0.0159349	5.29e-06	8265	textfile	0.00250159	20.7225
GCST90199675	Homoarginine levels	rs1805120	7	150952443	A	G	0.208831	0.080005	0.017912	7.95e-06	8265	textfile	0.002408	19.9453
GCST90199675	Homoarginine levels	rs7818335	8	41146640	T	C	0.374752	0.070804	0.0152316	3.34e-06	8265	textfile	0.00260764	21.6033
GCST90199675	Homoarginine levels	rs6473159	8	79462003	G	A	0.309664	-0.0704143	0.0159401	9.99e-06	8265	textfile	0.00235544	19.509
GCST90199675	Homoarginine levels	rs4978869	9	110101283	T	G	0.114664	0.103357	0.0233778	9.82e-06	8265	textfile	0.00235941	19.5419
GCST90199675	Homoarginine levels	rs144260607	10	130768274	T	C	0.0232219	-0.22454	0.0480399	2.95e-06	8265	textfile	0.00263629	21.8413
GCST90199675	Homoarginine levels	rs146683630	11	98743205	C	G	0.0313998	0.221959	0.0415351	9.1e-08	8265	textfile	0.00344329	28.5502
GCST90199675	Homoarginine levels	rs77433867	12	21504329	A	G	0.041419	-0.161837	0.0362499	8.03e-06	8265	textfile	0.00240576	19.9268
GCST90199675	Homoarginine levels	rs12306007	12	46790259	T	C	0.142736	0.102709	0.0203538	4.51e-07	8265	textfile	0.00307148	25.4578
GCST90199675	Homoarginine levels	rs116979298	12	65944802	T	C	0.0342134	-0.181869	0.0396223	4.43e-06	8265	textfile	0.00254267	21.0636
GCST90199675	Homoarginine levels	rs72623915	15	45355235	T	C	0.256124	0.355872	0.0159872	9.07e-110	8265	textfile	0.0565606	495.379
GCST90199675	Homoarginine levels	rs35770448	15	90246328	C	T	0.0983936	0.107377	0.0239115	7.1e-06	8265	textfile	0.00243393	20.1606
GCST90199675	Homoarginine levels	rs145421014	16	87911551	A	C	0.00976823	-0.365808	0.0735614	6.6e-07	8265	textfile	0.00298309	24.723
GCST90199675	Homoarginine levels	rs75686987	17	77819845	A	G	0.0231924	0.222727	0.0475935	2.87e-06	8265	textfile	0.00264276	21.895
GCST90199675	Homoarginine levels	rs117313139	19	2940349	G	C	0.0676518	0.134168	0.0291427	4.15e-06	8265	textfile	0.0025579	21.1901
GCST90199675	Homoarginine levels	rs72629024	20	63521166	G	C	0.144402	0.117324	0.0206359	1.3e-08	8265	textfile	0.00389573	32.3163
GCST90199676	1-oleoylglycerol (18:1) levels	rs17268364	2	203913095	A	G	0.48861	0.0723971	0.0154591	2.83e-06	8225	textfile	0.00265939	21.9264
GCST90199676	1-oleoylglycerol (18:1) levels	rs111879519	2	233028533	T	C	0.0645021	0.145409	0.0319907	5.48e-06	8225	textfile	0.00250559	20.6552
GCST90199676	1-oleoylglycerol (18:1) levels	rs146172549	3	99971059	C	T	0.0112401	0.336766	0.073153	4.15e-06	8225	textfile	0.00257003	21.1878
GCST90199676	1-oleoylglycerol (18:1) levels	rs139236053	3	124540052	A	G	0.0546626	-0.153174	0.0343176	8.07e-06	8225	textfile	0.00241629	19.9173
GCST90199676	1-oleoylglycerol (18:1) levels	rs114951684	3	177280337	G	A	0.0284632	-0.210068	0.0464803	6.2e-06	8225	textfile	0.00247724	20.421
GCST90199676	1-oleoylglycerol (18:1) levels	rs73808455	4	39517767	T	C	0.0155412	-0.284414	0.0626028	5.54e-06	8225	textfile	0.00250317	20.6352
GCST90199676	1-oleoylglycerol (18:1) levels	rs114881696	4	92980470	G	C	0.0340631	-0.236439	0.0431018	4.12e-08	8225	textfile	0.00364524	30.0844
GCST90199676	1-oleoylglycerol (18:1) levels	rs57601959	4	157170888	A	G	0.0479494	-0.1601	0.0361169	9.3e-06	8225	textfile	0.00238336	19.6452
GCST90199676	1-oleoylglycerol (18:1) levels	rs72691394	4	160206480	A	G	0.0434942	-0.179559	0.0377023	1.91e-06	8225	textfile	0.00275009	22.6763
GCST90199676	1-oleoylglycerol (18:1) levels	rs57994859	5	107881849	T	C	0.0712719	-0.132592	0.0299211	9.36e-06	8225	textfile	0.00238181	19.6324
GCST90199676	1-oleoylglycerol (18:1) levels	rs158835	5	163642228	G	C	0.711772	-0.0823376	0.0177145	3.35e-06	8225	textfile	0.00261977	21.599
GCST90199676	1-oleoylglycerol (18:1) levels	rs6936055	6	89974636	T	C	0.198453	0.0987167	0.0197112	5.5e-07	8225	textfile	0.00304016	25.0755
GCST90199676	1-oleoylglycerol (18:1) levels	rs10484587	6	142820440	T	A	0.225289	0.0879266	0.0185495	2.14e-06	8225	textfile	0.0027243	22.4631
GCST90199676	1-oleoylglycerol (18:1) levels	rs11754776	6	166982299	T	C	0.0511945	-0.166115	0.0349798	2.05e-06	8225	textfile	0.00273437	22.5464
GCST90199676	1-oleoylglycerol (18:1) levels	rs145557517	7	33489150	A	G	0.0140078	0.307537	0.0656048	2.76e-06	8225	textfile	0.00266458	21.9694
GCST90199676	1-oleoylglycerol (18:1) levels	rs13238458	7	87881104	A	G	0.0702811	0.132235	0.0299019	9.77e-06	8225	textfile	0.00237207	19.5519
GCST90199676	1-oleoylglycerol (18:1) levels	rs17091891	8	19985660	C	T	0.120786	-0.121888	0.0235862	2.37e-07	8225	textfile	0.0032364	26.6993
GCST90199676	1-oleoylglycerol (18:1) levels	rs7860081	9	113154387	C	G	0.600899	0.0735683	0.0159584	4.03e-06	8225	textfile	0.00257719	21.247
GCST90199676	1-oleoylglycerol (18:1) levels	rs76911913	10	71142820	G	C	0.00531006	-0.487266	0.105694	4.02e-06	8225	textfile	0.00257736	21.2484
GCST90199676	1-oleoylglycerol (18:1) levels	rs4962425	10	125131154	C	T	0.816855	0.09298	0.0206509	6.72e-06	8225	textfile	0.00245865	20.2673
GCST90199676	1-oleoylglycerol (18:1) levels	rs10840108	11	8682394	C	T	0.247676	-0.0836033	0.0178556	2.84e-06	8225	textfile	0.00265831	21.9176
GCST90199676	1-oleoylglycerol (18:1) levels	rs117245363	11	34772147	A	G	0.015133	0.292341	0.063964	4.87e-06	8225	textfile	0.00253321	20.8835
GCST90199676	1-oleoylglycerol (18:1) levels	rs2514155	11	84000834	A	C	0.0501707	-0.156688	0.0353748	9.45e-06	8225	textfile	0.00237965	19.6145
GCST90199676	1-oleoylglycerol (18:1) levels	rs964184	11	116778201	C	G	0.868688	-0.177523	0.0228868	8.72e-15	8225	textfile	0.0072617	60.1497
GCST90199676	1-oleoylglycerol (18:1) levels	rs186740048	12	49868661	A	G	0.0131675	-0.302981	0.0677624	7.78e-06	8225	textfile	0.00242473	19.987
GCST90199676	1-oleoylglycerol (18:1) levels	rs72676439	14	20604272	T	C	0.0720927	-0.132926	0.0300848	9.94e-06	8225	textfile	0.00236788	19.5173
GCST90199676	1-oleoylglycerol (18:1) levels	rs72785421	16	14193978	C	T	0.151933	-0.119237	0.0216956	3.89e-08	8225	textfile	0.0036589	30.1976
GCST90199676	1-oleoylglycerol (18:1) levels	rs74732810	16	87945357	G	T	0.0560059	0.158428	0.0340249	3.22e-06	8225	textfile	0.002629	21.6753
GCST90199676	1-oleoylglycerol (18:1) levels	rs191591925	17	75925202	T	C	0.00658296	-0.439326	0.0960845	4.82e-06	8225	textfile	0.0025353	20.9007
GCST90199676	1-oleoylglycerol (18:1) levels	rs148125219	18	77128744	A	G	0.0102128	-0.355434	0.0766211	3.5e-06	8225	textfile	0.00260946	21.5137
GCST90199676	1-oleoylglycerol (18:1) levels	rs112871012	19	44928640	A	G	0.090405	0.158987	0.0280316	1.41e-08	8225	textfile	0.0038958	32.1604
GCST90199676	1-oleoylglycerol (18:1) levels	rs1002762	20	60005830	G	A	0.199319	-0.0958491	0.0195747	9.75e-07	8225	textfile	0.0029066	23.9707
GCST90199677	3-methyl-2-oxobutyrate levels	rs6437111	2	149856643	T	C	0.623194	-0.0730313	0.0157383	3.48e-06	8254	textfile	0.002602	21.5277
GCST90199677	3-methyl-2-oxobutyrate levels	rs71434672	2	189947754	T	A	0.059628	-0.151261	0.0321585	2.56e-06	8254	textfile	0.00267322	22.1186
GCST90199677	3-methyl-2-oxobutyrate levels	rs111838413	3	18040522	C	A	0.0397048	0.177437	0.0395399	7.21e-06	8254	textfile	0.00243385	20.1332
GCST90199677	3-methyl-2-oxobutyrate levels	rs1129043	4	88261979	C	T	0.576689	-0.131118	0.0157904	1.01e-16	8254	textfile	0.0082844	68.9339
GCST90199677	3-methyl-2-oxobutyrate levels	rs201357853	6	163888112	T	A	0.0884499	0.121602	0.0269646	6.49e-06	8254	textfile	0.00245788	20.3324
GCST90199677	3-methyl-2-oxobutyrate levels	rs77095091	7	22393127	C	T	0.0767112	-0.127049	0.0286851	9.46e-06	8254	textfile	0.00237102	19.6121
GCST90199677	3-methyl-2-oxobutyrate levels	rs13270448	8	49088657	G	A	0.544031	0.0763145	0.0154491	7.82e-07	8254	textfile	0.00294755	24.3951
GCST90199677	3-methyl-2-oxobutyrate levels	rs117675121	8	65921438	C	A	0.0253311	-0.227121	0.0489585	3.5e-06	8254	textfile	0.00260054	21.5156
GCST90199677	3-methyl-2-oxobutyrate levels	rs16922127	9	4823425	T	G	0.0645772	-0.1432	0.0311068	4.15e-06	8254	textfile	0.00256093	21.187
GCST90199677	3-methyl-2-oxobutyrate levels	rs146964322	9	131051546	G	C	0.064898	0.148688	0.0310762	1.71e-06	8254	textfile	0.00276585	22.8871
GCST90199677	3-methyl-2-oxobutyrate levels	rs80195374	10	10954589	A	G	0.0222903	0.250371	0.0520121	1.48e-06	8254	textfile	0.00279948	23.1662
GCST90199677	3-methyl-2-oxobutyrate levels	rs139282082	10	109383655	G	T	0.026625	-0.212207	0.0476843	8.58e-06	8254	textfile	0.00239367	19.7999
GCST90199677	3-methyl-2-oxobutyrate levels	rs34402912	13	59107201	C	T	0.0826055	0.124264	0.0280235	9.24e-06	8254	textfile	0.00237656	19.6581
GCST90199677	3-methyl-2-oxobutyrate levels	rs141436484	13	78081794	G	A	0.119625	0.119976	0.0236236	3.8e-07	8254	textfile	0.00311514	25.7864
GCST90199677	3-methyl-2-oxobutyrate levels	rs45591543	14	89576997	T	C	0.0164948	0.270085	0.0595489	5.75e-06	8254	textfile	0.00248604	20.5659
GCST90199677	3-methyl-2-oxobutyrate levels	rs12894999	14	102071272	A	G	0.813368	-0.0982367	0.0197435	6.5e-07	8254	textfile	0.00299043	24.7511
GCST90199677	3-methyl-2-oxobutyrate levels	rs143866653	15	39517901	C	A	0.0236865	-0.233425	0.0502906	3.46e-06	8254	textfile	0.0026033	21.5385
GCST90199677	3-methyl-2-oxobutyrate levels	rs76701293	15	56470746	A	G	0.0504492	-0.155826	0.0352527	9.86e-06	8254	textfile	0.00236159	19.5339
GCST90199677	3-methyl-2-oxobutyrate levels	rs138447973	17	6288440	C	T	0.0249754	0.225893	0.0498426	5.84e-06	8254	textfile	0.00248233	20.5352
GCST90199677	3-methyl-2-oxobutyrate levels	rs9963006	18	59936651	A	G	0.626775	-0.0758529	0.016472	4.13e-06	8254	textfile	0.00256255	21.2005
GCST90199677	3-methyl-2-oxobutyrate levels	rs77723081	21	17644260	C	G	0.00654995	-0.423631	0.0948615	7.98e-06	8254	textfile	0.00241037	19.9384
GCST90199677	3-methyl-2-oxobutyrate levels	rs77182631	21	36290919	A	G	0.0446725	-0.175305	0.0370791	2.27e-06	8254	textfile	0.00270079	22.3473
GCST90199678	Tartronate (hydroxymalonate) levels	rs140591764	1	58043724	T	C	0.00599357	-0.477597	0.0988554	1.36e-06	8125	textfile	0.00286453	23.3354
GCST90199678	Tartronate (hydroxymalonate) levels	rs151096450	1	196882123	T	G	0.116202	-0.106532	0.0237717	7.41e-06	8125	textfile	0.00246572	20.0786
GCST90199678	Tartronate (hydroxymalonate) levels	rs11691183	2	231569787	T	C	0.253095	-0.0838852	0.0178203	2.51e-06	8125	textfile	0.00271979	22.1531
GCST90199678	Tartronate (hydroxymalonate) levels	rs17688758	4	71131542	C	T	0.0813925	-0.128898	0.0278843	3.79e-06	8125	textfile	0.00262306	21.3632
GCST90199678	Tartronate (hydroxymalonate) levels	rs276286	5	42051492	A	G	0.740886	-0.0849521	0.0176539	1.49e-06	8125	textfile	0.00284189	23.1505
GCST90199678	Tartronate (hydroxymalonate) levels	rs72801867	5	114478030	G	A	0.149025	0.100144	0.021758	4.17e-06	8125	textfile	0.0026005	21.179
GCST90199678	Tartronate (hydroxymalonate) levels	rs62381620	5	139350290	G	T	0.0302787	-0.288241	0.044521	9.53e-11	8125	textfile	0.00513244	41.9059
GCST90199678	Tartronate (hydroxymalonate) levels	rs114537403	6	36795468	T	C	0.0185901	0.252179	0.0567582	8.87e-06	8125	textfile	0.00242372	19.7358
GCST90199678	Tartronate (hydroxymalonate) levels	rs191390190	7	16909507	A	T	0.0157699	-0.27604	0.0614913	7.15e-06	8125	textfile	0.0024741	20.147
GCST90199678	Tartronate (hydroxymalonate) levels	rs73396929	7	98588077	A	G	0.0935328	-0.125973	0.0262548	1.6e-06	8125	textfile	0.00282543	23.016
GCST90199678	Tartronate (hydroxymalonate) levels	rs11766962	7	126853325	C	T	0.225766	-0.0905032	0.0185917	1.13e-06	8125	textfile	0.00290805	23.691
GCST90199678	Tartronate (hydroxymalonate) levels	rs77181656	8	11560832	T	C	0.0132503	-0.299894	0.0676025	9.16e-06	8125	textfile	0.00241622	19.6745
GCST90199678	Tartronate (hydroxymalonate) levels	rs55703838	11	1236954	T	C	0.0104977	-0.339008	0.0749126	6.03e-06	8125	textfile	0.00251416	20.474
GCST90199678	Tartronate (hydroxymalonate) levels	rs9599028	13	65857995	A	T	0.341971	0.0756554	0.0162189	3.09e-06	8125	textfile	0.00267087	21.7536
GCST90199678	Tartronate (hydroxymalonate) levels	rs7147156	14	22303835	G	T	0.0105797	-0.343519	0.0755814	5.49e-06	8125	textfile	0.00253598	20.6521
GCST90199678	Tartronate (hydroxymalonate) levels	rs191302291	15	54795883	T	G	0.015546	-0.303875	0.061572	8e-07	8125	textfile	0.00298882	24.351
GCST90199678	Tartronate (hydroxymalonate) levels	rs756874	15	91174007	G	A	0.366768	0.0744947	0.0159556	3.03e-06	8125	textfile	0.0026757	21.793
GCST90199678	Tartronate (hydroxymalonate) levels	rs117550283	16	6878320	C	G	0.0880211	-0.120043	0.0270924	9.38e-06	8125	textfile	0.0024105	19.6278
GCST90199678	Tartronate (hydroxymalonate) levels	rs145469088	16	34025958	G	A	0.000563557	-1.63094	0.326085	5.69e-07	8125	textfile	0.00306942	25.0096
GCST90199678	Tartronate (hydroxymalonate) levels	rs7478	19	55487144	A	T	0.42224	0.0697161	0.0156795	8.74e-06	8125	textfile	0.0024273	19.7649
GCST90199678	Tartronate (hydroxymalonate) levels	rs5996848	22	25181963	G	A	0.73054	-0.0818347	0.0175977	3.31e-06	8125	textfile	0.00265452	21.62
GCST90199679	2,3-dihydroxypyridine levels	rs141568347	1	3516381	A	G	0.00302889	-0.751799	0.158991	2.26e-06	6496	textfile	0.0034302	22.3524
GCST90199679	2,3-dihydroxypyridine levels	rs7593862	2	23047125	C	T	0.287106	0.0884833	0.0192158	4.13e-06	6496	textfile	0.00325345	21.1969
GCST90199679	2,3-dihydroxypyridine levels	rs2090997	2	158883384	G	A	0.866667	0.114676	0.025701	8.12e-06	6496	textfile	0.00305541	19.9027
GCST90199679	2,3-dihydroxypyridine levels	rs11129828	3	39406103	T	C	0.282532	-0.089998	0.0193473	3.29e-06	6496	textfile	0.00331997	21.6317
GCST90199679	2,3-dihydroxypyridine levels	rs13114094	4	67837087	C	T	0.16303	0.107882	0.0238873	6.29e-06	6496	textfile	0.00313009	20.3906
GCST90199679	2,3-dihydroxypyridine levels	rs149272613	4	180249379	T	C	0.0216199	-0.29112	0.0606833	1.61e-06	6496	textfile	0.0035304	23.0076
GCST90199679	2,3-dihydroxypyridine levels	rs62337911	4	182887202	G	A	0.038912	-0.210473	0.0448249	2.66e-06	6496	textfile	0.00338249	22.0404
GCST90199679	2,3-dihydroxypyridine levels	rs143968247	5	68697341	A	G	0.0343422	-0.216775	0.0480854	6.54e-06	6496	textfile	0.00311881	20.3169
GCST90199679	2,3-dihydroxypyridine levels	rs11167700	5	154783191	T	A	0.169783	-0.109661	0.0234168	2.83e-06	6496	textfile	0.00336465	21.9238
GCST90199679	2,3-dihydroxypyridine levels	rs2749675	6	157374474	G	A	0.867047	0.123184	0.0258144	1.82e-06	6496	textfile	0.00349316	22.7641
GCST90199679	2,3-dihydroxypyridine levels	rs12216347	6	168808954	G	A	0.376398	-0.0823444	0.0183532	7.24e-06	6496	textfile	0.00308926	20.1238
GCST90199679	2,3-dihydroxypyridine levels	rs10250619	7	17673607	C	T	0.782659	-0.0931159	0.0209692	8.97e-06	6496	textfile	0.00302637	19.7129
GCST90199679	2,3-dihydroxypyridine levels	rs324498	9	9059545	A	G	0.854157	0.115581	0.0253192	5e-06	6496	textfile	0.00319769	20.8324
GCST90199679	2,3-dihydroxypyridine levels	rs117746629	9	25018686	T	A	0.0571139	0.173162	0.0376532	4.25e-06	6496	textfile	0.00324522	21.1431
GCST90199679	2,3-dihydroxypyridine levels	rs10823297	10	69085335	C	T	0.0308071	-0.224729	0.0497919	6.38e-06	6496	textfile	0.00312604	20.3642
GCST90199679	2,3-dihydroxypyridine levels	rs11608247	11	64299099	G	A	0.0459105	0.187711	0.0413816	5.73e-06	6496	textfile	0.00315752	20.5699
GCST90199679	2,3-dihydroxypyridine levels	rs4898864	14	55443567	A	T	0.576235	-0.0828954	0.0181741	5.09e-06	6496	textfile	0.00319242	20.798
GCST90199679	2,3-dihydroxypyridine levels	rs114966657	15	46028691	C	T	0.103679	0.12724	0.0285633	8.4e-06	6496	textfile	0.00304551	19.838
GCST90199679	2,3-dihydroxypyridine levels	rs2472297	15	74735539	T	C	0.255244	0.0925819	0.0198372	3.05e-06	6496	textfile	0.00334189	21.775
GCST90199679	2,3-dihydroxypyridine levels	rs148948230	16	54205730	T	C	0.0189311	-0.282226	0.0636719	9.31e-06	6496	textfile	0.00301537	19.641
GCST90199679	2,3-dihydroxypyridine levels	rs62063470	17	6366068	C	G	0.300507	-0.0855681	0.0193057	9.32e-06	6496	textfile	0.00301505	19.639
GCST90199679	2,3-dihydroxypyridine levels	rs8072466	17	31556453	C	T	0.163909	-0.105486	0.0236875	8.46e-06	6496	textfile	0.00304356	19.8252
GCST90199679	2,3-dihydroxypyridine levels	rs62095761	18	12894289	A	G	0.266528	0.0959574	0.0199786	1.56e-06	6496	textfile	0.00353868	23.0618
GCST90199679	2,3-dihydroxypyridine levels	rs2313588	20	62833658	A	C	0.14737	-0.121021	0.0257748	2.66e-06	6496	textfile	0.00338231	22.0393
GCST90199680	3-hydroxyoctanoate levels	rs380155	1	119656566	T	C	0.373797	-0.0732844	0.016032	4.85e-06	8182	textfile	0.0025473	20.8901
GCST90199680	3-hydroxyoctanoate levels	rs28415528	1	151907285	A	G	0.317791	-0.119396	0.0162643	2.12e-13	8182	textfile	0.00654332	53.8769
GCST90199680	3-hydroxyoctanoate levels	rs186490153	2	142248590	C	T	0.0191531	-0.249031	0.0552526	6.57e-06	8182	textfile	0.00247665	20.3093
GCST90199680	3-hydroxyoctanoate levels	rs557560710	2	208748597	C	T	0.0554393	-0.149611	0.0329215	5.51e-06	8182	textfile	0.00251775	20.6472
GCST90199680	3-hydroxyoctanoate levels	rs139897381	3	190042188	C	T	0.0129846	-0.327175	0.0666494	9.16e-07	8182	textfile	0.00293651	24.0914
GCST90199680	3-hydroxyoctanoate levels	rs150955925	4	11555380	C	G	0.0129156	-0.310408	0.0669674	3.57e-06	8182	textfile	0.00261903	21.4799
GCST90199680	3-hydroxyoctanoate levels	rs72668359	4	108907496	C	T	0.0166993	0.276546	0.0589512	2.72e-06	8182	textfile	0.0026824	22.001
GCST90199680	3-hydroxyoctanoate levels	rs188729852	5	66077437	A	G	0.00269773	0.674078	0.145858	3.81e-06	8182	textfile	0.00260356	21.3527
GCST90199680	3-hydroxyoctanoate levels	rs79795772	5	96753823	A	G	0.0397664	-0.173164	0.0387063	7.68e-06	8182	textfile	0.00244023	20.0099
GCST90199680	3-hydroxyoctanoate levels	rs9314051	5	165050300	A	C	0.697227	0.0804413	0.0164625	1.03e-06	8182	textfile	0.00290966	23.8704
GCST90199680	3-hydroxyoctanoate levels	rs7741311	6	158160562	G	T	0.133583	0.100181	0.0220167	5.36e-06	8182	textfile	0.00252411	20.6995
GCST90199680	3-hydroxyoctanoate levels	rs3752651	7	55161850	C	T	0.207803	-0.0899675	0.0187912	1.69e-06	8182	textfile	0.00279375	22.9169
GCST90199680	3-hydroxyoctanoate levels	rs1481852	8	71839992	G	A	0.671158	-0.0810423	0.016792	1.39e-06	8182	textfile	0.00283873	23.2869
GCST90199680	3-hydroxyoctanoate levels	rs12554019	9	29241348	G	C	0.186494	-0.0882323	0.0197399	7.83e-06	8182	textfile	0.00243583	19.9737
GCST90199680	3-hydroxyoctanoate levels	rs11141654	9	87030986	A	G	0.177262	-0.0960652	0.0199883	1.54e-06	8182	textfile	0.00281512	23.0927
GCST90199680	3-hydroxyoctanoate levels	rs34097396	11	4572181	A	G	0.0644806	-0.140136	0.0309815	6.09e-06	8182	textfile	0.00249431	20.4545
GCST90199680	3-hydroxyoctanoate levels	rs10844993	12	9871408	G	T	0.230317	0.0848311	0.0180197	2.51e-06	8182	textfile	0.00270135	22.1569
GCST90199680	3-hydroxyoctanoate levels	rs12878802	14	29432672	C	T	0.426697	-0.0800192	0.0160357	6.04e-07	8182	textfile	0.00303412	24.8947
GCST90199680	3-hydroxyoctanoate levels	rs9302385	16	20462998	C	A	0.280432	-0.0890214	0.0167413	1.05e-07	8182	textfile	0.00344392	28.2686
GCST90199680	3-hydroxyoctanoate levels	rs9913532	17	74267491	T	C	0.126959	-0.105503	0.0228355	3.83e-06	8182	textfile	0.00260206	21.3404
GCST90199680	3-hydroxyoctanoate levels	rs11879271	19	39941114	T	C	0.0601982	0.144537	0.0321382	6.88e-06	8182	textfile	0.00246594	20.2213
GCST90199681	2-hydroxyoctanoate levels	rs143584067	1	12161570	A	G	0.00760177	0.396114	0.08856	7.72e-06	8224	textfile	0.00242676	20.0014
GCST90199681	2-hydroxyoctanoate levels	rs76963882	1	75702239	C	T	0.304345	0.0744623	0.0167632	8.91e-06	8224	textfile	0.00239351	19.7267
GCST90199681	2-hydroxyoctanoate levels	rs188077378	1	104217807	A	G	0.0449171	-0.188731	0.0376106	5.22e-07	8224	textfile	0.0030525	25.1745
GCST90199681	2-hydroxyoctanoate levels	rs12562486	1	109896185	T	G	0.00231538	0.751021	0.161694	3.41e-06	8224	textfile	0.00261635	21.568
GCST90199681	2-hydroxyoctanoate levels	rs13384756	2	73644538	T	C	0.22539	-0.222042	0.0183336	9.21e-34	8224	textfile	0.0175232	146.646
GCST90199681	2-hydroxyoctanoate levels	rs112809733	2	216040672	C	T	0.0976011	0.124361	0.0261853	2.04e-06	8224	textfile	0.00273515	22.5501
GCST90199681	2-hydroxyoctanoate levels	rs74637339	3	15586533	A	T	0.0521596	0.218791	0.0348214	3.32e-10	8224	textfile	0.00477753	39.4694
GCST90199681	2-hydroxyoctanoate levels	rs35254234	3	18702604	A	G	0.0127548	0.321188	0.0693423	3.62e-06	8224	textfile	0.002602	21.4495
GCST90199681	2-hydroxyoctanoate levels	rs183489175	3	66418124	A	G	0.00721536	0.410446	0.0914386	7.16e-06	8224	textfile	0.00244403	20.1441
GCST90199681	2-hydroxyoctanoate levels	rs145729777	3	73243416	A	G	0.00554067	-0.463127	0.104841	9.99e-06	8224	textfile	0.00236715	19.5089
GCST90199681	2-hydroxyoctanoate levels	rs1479581	5	25646458	C	T	0.20195	-0.0889207	0.0192855	4.01e-06	8224	textfile	0.00257834	21.2539
GCST90199681	2-hydroxyoctanoate levels	rs17470667	5	39371973	G	A	0.0512056	0.162122	0.0351403	3.96e-06	8224	textfile	0.00258147	21.2798
GCST90199681	2-hydroxyoctanoate levels	rs35538886	6	117466443	T	C	0.0777478	-0.128883	0.0289318	8.4e-06	8224	textfile	0.00240719	19.8397
GCST90199681	2-hydroxyoctanoate levels	rs7029211	9	73862954	T	C	0.983056	-0.27916	0.0605491	4.02e-06	8224	textfile	0.00257802	21.2513
GCST90199681	2-hydroxyoctanoate levels	rs12250365	10	89772422	A	G	0.231692	0.0926098	0.0184154	4.93e-07	8224	textfile	0.00306574	25.284
GCST90199681	2-hydroxyoctanoate levels	rs77585588	11	45063972	A	G	0.00748539	0.452071	0.0895868	4.51e-07	8224	textfile	0.00308674	25.4577
GCST90199681	2-hydroxyoctanoate levels	rs76619244	11	99815568	C	G	0.0156997	0.297392	0.0628958	2.26e-06	8224	textfile	0.00271115	22.3517
GCST90199681	2-hydroxyoctanoate levels	rs72622236	16	49627427	C	A	0.385805	-0.0740584	0.0160837	4.13e-06	8224	textfile	0.00257143	21.1968
GCST90199681	2-hydroxyoctanoate levels	rs118085936	16	83280712	C	T	0.0532585	0.159419	0.0348335	4.73e-06	8224	textfile	0.00254038	20.9402
GCST90199681	2-hydroxyoctanoate levels	rs6503343	17	11018282	A	G	0.112013	-0.112122	0.0249261	6.85e-06	8224	textfile	0.00245427	20.2287
GCST90199681	2-hydroxyoctanoate levels	rs11574581	19	54667225	G	A	0.0848802	0.13927	0.0278489	5.71e-07	8224	textfile	0.00303178	25.0031
GCST90199681	2-hydroxyoctanoate levels	rs5748916	22	17156988	A	G	0.324124	-0.0747733	0.0168719	9.34e-06	8224	textfile	0.00238257	19.6363
GCST90199682	Homocitrulline levels	rs12726652	1	106889954	A	G	0.201091	-0.0844405	0.0186944	6.28e-06	7998	textfile	0.00254443	20.3972
GCST90199682	Homocitrulline levels	rs149152049	1	211797411	A	C	0.0157189	-0.281055	0.0612479	4.46e-06	7998	textfile	0.00262589	21.0519
GCST90199682	Homocitrulline levels	rs145449041	2	59983063	C	T	0.00789672	0.390038	0.0861107	5.91e-06	7998	textfile	0.00255862	20.5112
GCST90199682	Homocitrulline levels	rs6736866	2	73434858	G	C	0.230629	-0.0830696	0.017955	3.72e-06	7998	textfile	0.00266914	21.3996
GCST90199682	Homocitrulline levels	rs17011873	2	124688613	C	T	0.21935	-0.0849946	0.0183847	3.78e-06	7998	textfile	0.0026652	21.3679
GCST90199682	Homocitrulline levels	rs149381367	2	159109365	G	C	0.014361	0.283943	0.064014	9.18e-06	7998	textfile	0.00245394	19.67
GCST90199682	Homocitrulline levels	rs12989742	2	240789660	C	T	0.292502	0.0759281	0.0168742	6.81e-06	7998	textfile	0.0025251	20.2418
GCST90199682	Homocitrulline levels	rs12490555	3	53194820	T	C	0.233488	0.0844343	0.0180873	3.04e-06	7998	textfile	0.00271724	21.7862
GCST90199682	Homocitrulline levels	rs2285761	4	7768996	T	G	0.179857	0.0877735	0.019671	8.12e-06	7998	textfile	0.00248321	19.9051
GCST90199682	Homocitrulline levels	rs11741406	5	6518191	A	G	0.193256	0.0865002	0.0193084	7.47e-06	7998	textfile	0.00250306	20.0647
GCST90199682	Homocitrulline levels	rs34463406	5	115969714	T	C	0.380988	-0.0690213	0.0155186	8.68e-06	7998	textfile	0.00246722	19.7766
GCST90199682	Homocitrulline levels	rs148874160	6	23183054	A	G	0.0209967	0.253526	0.0529352	1.67e-06	7998	textfile	0.00285977	22.9323
GCST90199682	Homocitrulline levels	rs148170430	6	159148535	C	T	0.00661459	0.482554	0.0941732	2.99e-07	7998	textfile	0.00327214	26.25
GCST90199682	Homocitrulline levels	rs17544266	7	42728817	C	T	0.0326658	-0.19071	0.042891	8.73e-06	7998	textfile	0.00246582	19.7654
GCST90199682	Homocitrulline levels	rs2727548	7	151726259	A	G	0.506254	-0.0708743	0.0154929	4.77e-06	7998	textfile	0.00260973	20.922
GCST90199682	Homocitrulline levels	rs117283049	11	7669396	G	T	0.0356159	-0.187452	0.0408701	4.51e-06	7998	textfile	0.00262329	21.031
GCST90199682	Homocitrulline levels	rs147045808	11	92545337	T	C	0.00949925	0.347563	0.077241	6.8e-06	7998	textfile	0.00252518	20.2424
GCST90199682	Homocitrulline levels	rs78978101	12	130026756	A	C	0.00969841	-0.348657	0.077783	7.38e-06	7998	textfile	0.00250586	20.0872
GCST90199682	Homocitrulline levels	rs8025295	15	93464119	G	C	0.775299	0.0862129	0.0184313	2.9e-06	7998	textfile	0.00272813	21.8738
GCST90199682	Homocitrulline levels	rs140994086	16	51773494	T	C	0.0261017	0.211726	0.0469464	6.48e-06	7998	textfile	0.00253664	20.3346
GCST90199682	Homocitrulline levels	rs929300	16	74025708	T	C	0.0348954	0.186096	0.0415711	7.59e-06	7998	textfile	0.00249933	20.0347
GCST90199682	Homocitrulline levels	rs138767120	16	87449270	G	C	0.0298171	-0.208734	0.0445316	2.77e-06	7998	textfile	0.00273954	21.9655
GCST90199682	Homocitrulline levels	rs3211568	16	89563372	A	G	0.192497	0.08928	0.0193344	3.88e-06	7998	textfile	0.00265894	21.3176
GCST90199682	Homocitrulline levels	rs74251908	17	430928	T	C	0.034294	0.197529	0.0418217	2.32e-06	7998	textfile	0.00278143	22.3023
GCST90199682	Homocitrulline levels	rs4390625	17	39464094	G	A	0.740662	-0.0943027	0.0172638	4.7e-08	7998	textfile	0.00371687	29.8309
GCST90199682	Homocitrulline levels	rs61197953	18	1613350	C	T	0.420836	0.0706504	0.0154811	5.03e-06	7998	textfile	0.00259726	20.8217
GCST90199682	Homocitrulline levels	rs75459253	18	11989017	A	G	0.028192	0.224504	0.0458815	9.92e-07	7998	textfile	0.00298465	23.9367
GCST90199682	Homocitrulline levels	rs200399858	19	32851497	T	C	0.507921	-0.120814	0.0151785	1.73e-15	7998	textfile	0.00785903	63.3386
GCST90199682	Homocitrulline levels	rs8101881	19	32873722	T	C	0.606808	0.254197	0.0152966	5.17e-62	7998	textfile	0.0333755	276.085
GCST90199683	Indoleacetate levels	rs2999546	1	151935363	T	G	0.637541	0.0721966	0.0158469	5.22e-06	8208	textfile	0.00252238	20.751
GCST90199683	Indoleacetate levels	rs4584428	1	234491997	T	G	0.11603	0.109808	0.0239353	4.48e-06	8208	textfile	0.00255765	21.0419
GCST90199683	Indoleacetate levels	rs11889711	2	17935969	T	C	0.620089	-0.0719998	0.0157071	4.56e-06	8208	textfile	0.00255342	21.007
GCST90199683	Indoleacetate levels	rs1479	2	113217527	G	T	0.197771	0.0905519	0.0192077	2.42e-06	8208	textfile	0.00270043	22.2197
GCST90199683	Indoleacetate levels	rs72551330	2	233672032	C	T	0.0147633	0.303539	0.0629629	1.43e-06	8208	textfile	0.00282354	23.2356
GCST90199683	Indoleacetate levels	rs146089696	2	240648988	C	A	0.0258431	-0.227745	0.048348	2.47e-06	8208	textfile	0.00269607	22.1837
GCST90199683	Indoleacetate levels	rs77535679	3	46593678	A	G	0.021052	0.272146	0.0527254	2.45e-07	8208	textfile	0.00323534	26.6353
GCST90199683	Indoleacetate levels	rs73152633	3	149475443	T	C	0.0404457	0.179659	0.0383524	2.81e-06	8208	textfile	0.00266634	21.9385
GCST90199683	Indoleacetate levels	rs9866361	3	179190061	A	G	0.164093	0.0952028	0.0206127	3.86e-06	8208	textfile	0.00259218	21.3267
GCST90199683	Indoleacetate levels	rs115634566	4	1675590	C	G	0.0194495	0.241854	0.0544403	8.89e-06	8208	textfile	0.00239875	19.7315
GCST90199683	Indoleacetate levels	rs13353672	4	181238448	A	G	0.206417	0.0847569	0.0190801	8.91e-06	8208	textfile	0.00239833	19.728
GCST90199683	Indoleacetate levels	rs138960177	4	189747117	T	C	0.0350566	0.204895	0.0426063	1.52e-06	8208	textfile	0.00280967	23.1211
GCST90199683	Indoleacetate levels	rs2187200	6	162035178	G	T	0.361312	-0.0712121	0.0160922	9.63e-06	8208	textfile	0.00238015	19.5781
GCST90199683	Indoleacetate levels	rs78906653	7	50427357	T	C	0.0749114	-0.144801	0.0290437	6.18e-07	8208	textfile	0.00301918	24.8504
GCST90199683	Indoleacetate levels	rs11575549	7	50462479	T	C	0.0179246	-0.37948	0.056925	2.62e-11	8208	textfile	0.00538504	44.4289
GCST90199683	Indoleacetate levels	rs867704	7	130051469	G	C	0.561746	-0.0700153	0.0154721	6.03e-06	8208	textfile	0.00248867	20.473
GCST90199683	Indoleacetate levels	rs72663013	8	56843191	T	G	0.0196341	-0.282142	0.0546119	2.39e-07	8208	textfile	0.00324126	26.6843
GCST90199683	Indoleacetate levels	rs41280729	9	5571105	G	A	0.0591969	-0.148381	0.0323839	4.61e-06	8208	textfile	0.00255124	20.989
GCST90199683	Indoleacetate levels	rs1929252	10	29902027	C	A	0.251463	-0.0790401	0.0175887	7e-06	8208	textfile	0.00245427	20.1893
GCST90199683	Indoleacetate levels	rs10999904	10	71591392	A	G	0.0982241	-0.134401	0.0257002	1.7e-07	8208	textfile	0.00332086	27.3417
GCST90199683	Indoleacetate levels	rs76522692	10	117400423	G	A	0.0266439	-0.220452	0.0473306	3.2e-06	8208	textfile	0.00263609	21.6889
GCST90199683	Indoleacetate levels	rs11518601	11	55238964	T	C	0.118732	-0.111869	0.0240488	3.29e-06	8208	textfile	0.00262937	21.6335
GCST90199683	Indoleacetate levels	rs11227288	11	65749117	C	G	0.180316	0.0899903	0.019745	5.17e-06	8208	textfile	0.00252431	20.7669
GCST90199683	Indoleacetate levels	rs35291122	14	44601011	A	G	0.0289393	-0.220159	0.0457359	1.48e-06	8208	textfile	0.00281512	23.1661
GCST90199683	Indoleacetate levels	rs118052117	15	42517608	T	C	0.0218319	0.234493	0.0518474	6.1e-06	8208	textfile	0.00248592	20.4503
GCST90199683	Indoleacetate levels	rs8061485	16	20463360	C	T	0.279379	-0.0845625	0.0169225	5.82e-07	8208	textfile	0.00303298	24.9644
GCST90199683	Indoleacetate levels	rs184875464	16	70288328	T	C	0.00561386	0.525364	0.102005	2.6e-07	8208	textfile	0.00322136	26.5199
GCST90199683	Indoleacetate levels	rs181823597	16	87640321	G	C	0.0594671	0.15968	0.0323035	7.69e-07	8208	textfile	0.00296807	24.4285
GCST90199683	Indoleacetate levels	rs79441299	17	12355766	T	C	0.014453	0.29338	0.0638741	4.37e-06	8208	textfile	0.00256365	21.0914
GCST90199683	Indoleacetate levels	rs240759	20	17872813	A	G	0.955495	-0.170792	0.0381475	7.56e-06	8208	textfile	0.00243616	20.04
GCST90199683	Indoleacetate levels	rs113532410	22	33441144	T	G	0.0584424	0.173939	0.0334364	1.97e-07	8208	textfile	0.00328615	27.0551
GCST90199683	Indoleacetate levels	rs5751124	22	41550972	A	G	0.0332277	0.19056	0.042405	7e-06	8208	textfile	0.00245428	20.1894
[truncated: 33,299 more rows]
